# Supplementary material for: Single-cell RNA-seq landscape midbrain cell responses to red spotted grouper nervous necrosis virus infection
Source: PLoS Pathog. 2021 Jun 29;17(6):e1009665. doi: 10.1371/journal.ppat.1009665 (PMC8241073; doi:10.1371/journal.ppat.1009665)
Supplement: S1 Table — (XLSX) [file ppat.1009665.s007.xlsx]

## Sheet: Sheet1
Sample	before_filter_num	after_filter_num	pct	after_filter_median_UMI_per_cell	after_filter_median_genes_per_cell
C	13907	13533	0.9731	1939	1069
MNV	13164	12464	0.9468	1426	888.5
