# Supplementary material for: Single-cell RNA-seq landscape midbrain cell responses to red spotted grouper nervous necrosis virus infection
Source: PLoS Pathog. 2021 Jun 29;17(6):e1009665. doi: 10.1371/journal.ppat.1009665 (PMC8241073; doi:10.1371/journal.ppat.1009665)
Supplement: S2 Table — (XLSX) [file ppat.1009665.s008.xlsx]

## Sheet: 每个群高表达基因
GLU1	GLU2	GLU3	GLU4	GLU5	GLU6	GLU7	GLU8	GLU9	GLU10	GLU11	GLU12	GLU13	GLU14	GLU15	GABA1	GABA2	GABA3	GABA4	GABA5	GABA6	GABA7	GABA8	GABA9	GABA10	GABA11	GABA12	GABA13	Oligo1	Oligo2	Astro1	Astro2	Astro3	Im	Endo
Cbln1	SORCS1	Dchs1	TBR1	FAT4	kidins220b	IGSF21	pitx2	MYO1B	gsg1l	DENND2A	DSP	gpr54	tusc5	NGFR	gata3	Slit3	EMID1	gata2	SIX3	ndnf	Lhx6	penk	CHRNA2	CASQ2	FRMD7	Tex2	Pah	MBPA	aplnrb	ptch1	Robo1	kbp	Cd209c	F5
Cacna2d4	Khdrbs1	PROX1	lrmp	tfap2e	lhx9	LMO4	LMX1B	DGKZ	LMX1A	chat	SCN2A	Prkcq	KCNH6	Cdcp1	CACNA2D3	VWA5B1	LRRC75B	gata3	sp9	Stxbp4	sst1	DLL4	Tnc	SLC1A3	MATN3	BCAR3	Pde9a	plp	BCAN	PRDM16	SLCO1C1	BGN	Fyb1	ABI3BP
PLCH2	TCF7L2	Hdac4	ARHGEF2	NRP2	BNC2	Nr4a3	NXPH1	Onecut1	Irx5	wnt1	Prkcq	Fgl2	ADCYAP1	SLC8A1	Pax7	BAIAP3	ST18	Gria4	Hspg2	Adarb2	BMPR1B	MEGF11	GLI3	CACNG1	Synpr	Skt	Aqp14	PAF1	INPP5D	CRYBG1	EDIL3	GPR37L1	SPI1	gatm
lrrc3	Epha6	Nfatc3	SLC4A10	Ptprd	ZFHX3	SLC18A2	GRM2	lrmp	KCNH6	Slc25a1	Scn3a	snap25	RYR1	lhfpl2a	SLC6A1	Mbnl1	GRIK2	CACNA2D3	trabd2b	Skt	LHX6	PPP1R9A	coe3	STAC	th	CDH5	Rab44	MPZ	ITGA4	ADGRD2	IGFBP3	Smoc2	VAV1	foxc1a
PALLD	lhx9	CHD7	Prdm8	PBX3	coe3	CRHR1	Tcf4	RIN2	GRM2	SV2C	Robo1	Casz1	ESRRB	BCAR3	Synpr(斑马鱼神经细胞表达很高）	cadps	Doc2a	SLC6A1	ola1	PPFIBP2	dlx6a	pax2a	FGF11	CA8	sp8b	shisa9	Pde9	DHRS12	Bmper	Notch1	mdk-b	EXOC3L2	MRC1	FAH
ERC2	slc17a6b	UNC5C	epha4-a	CPNE5	TCF7L2	luzp2	EBF1	n4bp3-b	Casz1	Acly	C1ql1	GPR26	coe3	NGFR	NXPH1	MAP1B	Pax7	FOXP4	Unc13b	uncx	SOX6	Shisa6	KLHL4	Homer3	SACS	lamp5	erich3	GJC1	SYT9	MSI1	lrrc15	KBP	pfn1	loxl3b
Grin2c	SYTL5	PLXNA2	foxg1	Sema4c	gpc1	Cntn4	Tmem132c	BNC2	ADCYAP1	Vwc2	ZRANB3	irx1-b	PROX1	GJC1	Gria4（斑马鱼OPC细胞表达很高）	Efnb3	SATB1	Syt2	kita	otx2	dlx5a	pax2-b	kremen1	MYO18A	KCNG1	FAM78A	PRDX1	Stxbp6	nkx2.2a	LRIG1	pdgfrb	DHX37	Nckap1l	osr1
znf385b	BCL11B	NBEA	Cacna1d	otof	coe3	Sash1	Calb2	Ngef	TRPC7	Svep1	Kcnh1	Pou4f1	Kiaa1024	Glra4	SLC6A1	SCG2	CADPS2	TFAP2A	MPPED1	KCNH7	ola1	Adarb2	gata3	Grid2ip	Unc13b	Fat3	DGKZ	mpz	C1ql4	vmp1	KCNJ10	htra1b	Itgal	FRZB
Fat2	Grid2ip	NFIX	RIN2	Lhx2	LDB2	CBLN2	Gpr158	INF2	MEIS1	LTBP2	TCF7L2	Cpne4	USP53	ST6GALNAC5	DSCAM	TLR2-1	CACNA1E	tfap2e	NDST4	Gjd2	NXPH1	Ralyl	TNS1	PPP1R9A	KCNB2	GAS2L3	Kcnn2	Slc12a2	HEPACAM	EPHX2	ATP1B4	Dkk3	MYO1F	FAXDC2
GABRA6	CPNE5	zbtb18	AK5	grip2	Lhx2	KCNH4	CACNA1B	CIT	GPC3	CACNA2D1	Svep1	Slit2	Neto1	Ano2	nrxn3b（斑马鱼PC和OPC有表达）	Map2	Cadps2	Synpr	penk	NWD2	GRIA1	MYO3B	otx1b	Plxdc1	scgn	WNT5A	Unc13b	MEI1	GALNT3	Notch3	Nt5e	WNT7B	Cd53	MYORG
Arhgap39	otof	slc17a7	sox8	MID2	AFAP1	zic4	BCL11A	SLC4A10	Lypd1	coe3	Sgcz	Nr4a3	PDE5A	Snx21	DSCAM	CACNA1B	Doc2a	GRIA3	KIAA1217	CACNA2D3	Etv1	Esrrg	B3GALT1	DGKZ	rnf213b	crhr2	SLC18A2	TRIM25	SEMA5A	Celsr1	Hapln1	GPC5	ABCA1	Cavin1
snap25b	CPNE8	NFIX	NEURL1	Gria4	NAALADL2	MPP3	epha3	ADD3	Kiaa1024	SOX6	Ppm1l	CNNM1	MEIS1	Slc35f4	GRIA3	ZFHX3	GRM4	DSCAM	CadN	HS3ST3A1	zbtb8a.2	TFAP2A	MEGF11	ogdh	ZNFX1	SLC25A22	Hectd2	SOX10	CTGF	sox3	gja1	MICALL2	lgals3bpa	slc47a1
ankib1	Lef1	sez6	Itpkb	lhx9	hunk-a	Robo2	Cacna1h	Shox2	Crocc	PLXNB1	ABLIM3	PROX1	Sptbn1	GABRG3	otx2	MAP1B	NOS1AP	nrxn3b	foxg1	FREM2	foxg1	HNRNPC	ECEL1	TECR	Phactr2	TLE4	VWA5B1	ENPP2	ANTXR1	Lrp5	GPC5	rhbdf1	Mrc1	EYA2
SH3PXD2B	RARB	SHANK2	ANTXR2	RARB	Ank2	PCSK5	BRINP3	grid2ip	Dach2	Gpc6	htr1d	KCNH7	Kcnh1	Tbc1d2b	PPARGC1A	Grin2d	GAD1	Jup	PDE5A	GAD2	Slco3a1	GRIK3	myrip	pbxip1	MMEL1	CNTNAP4	PRKD1	NFASC	Olig2	COL5A1	SLC6A11	ADD3	Gimap8	PLA2G3
slc17a7	MAGI3	SEZ6	Ppp1r13b	tenm3	Myo10	bicdl2	Prdm8	CACNA1E	TIAM2	pde11a	INPP4B	Prkd3	Baiap2	SCAMP1	GAD1	OPRL1	prkcbb	Pax7	ADD3	Adgrb1	Gria1	GRIA3	crhr2	GRAP	CACNA2D1	Dach2	PLCE1	Havcr1	nbeal2	Rfx4	ADAMTS6	cyp27c1	CTSS	Piezo2
Znf804a	nrp1a	SOX5	rasgrf2	SLC6A1	CELSR3	FAT1	PDZRN4	prkcbb	EN1	XPNPEP2	Stac2	MSI2	GABRG3	PTK2	Nrxn2	plxna4	Synpr	Sorcs3	Meis2	shisa9	npy	nrxn1a	ZEB2	trip10	shisa9b	FMNL2	Dpp10	Cgnl1	DISC1	cyp26b1	nr2e1	Pacsin3	csf1r2	trabd2b
Etv5	Meis2	crtc3	SLC1A3	SYTL5	speg	ADAMTS6	KCNH8	rasgrf2	DACH1	Syt2	GAB1	TCF7L2	kidins220b	NHS	nrxn3a	Grik4	CadN	COL14A1	epha4-a	Znf385a	GRIK3	GAD1	GRIA3	mical2b	SYT10	FAM196A	CHGA	zwi	TRAF4	MPDZ	MEGF10	Gpm6b	Capn3	Six2
Crocc	EPHA5	Tcf4	INF2	OPRL1	kug	Hcn2	GRIK2	WHRN	TJP1	Rgs6	irx1-b	RAB26	EN1	fcho1	FGF11	Cadps	BCL11A	Sgcd	Kcnt2	STXBP4	Pdlim5	GAD1	lmo1	Lrrfip2	nbeal2	PLEKHA7	Tcf7l2	SNX9	GRIK1	Pkd1	Pax3	pacsin2	TIMP2	ALX4
EPB41L4B	grip2	ERBB4	PLD1	PCBP4	ZFHX4	PCBP3	SEZ6	ARHGEF2	GRAMD2A	GPC3	PEX5L	Kcnh5	Elavl4	Ncs1	Jup	PDE1C	GRIK2	SLC6A1	ARHGDIG	GAD1	SOX6	GAD2	Khdrbs3	Cacna1f	MICAL3	TFAP2B	cadps	ERBB3	Sema5b	ITGA7	SLC4A4	etv4	ikzf1	ANPEP
Arrdc1	BCL11B	Myt1	GRM5	Lef1	EFNA3	lhfpl6	RHOBTB3	ARHGEF2	Tmem132c	Man1a1	Robo2	Msi2	GRIA4	TFAP2B	Msi2	SLC12A1	GRIA3	MAP1B	SLC39A12	Gria4	CTNND2	Kcnk3	Hspg2	skor1b	SCN2A	Rnd2	pou3f1	ELOVL1	ABTB2	DDR1	pla1a	DOCK5	PTPN6	CPXM1
ABI2	coe3	Ank2	ARHGEF2	lrfn1	thsd7aa	Elavl4	epha4-a	Plcb1	NBEA	PTPRM	PROX1	Kctd16	Slc12a7	Cib2	Znf385c	Grik5	DSCAM	GRIA4	KCNB1	CASKIN2	SEZ6	Znf521	Cdh23	GABRA4	dlx5a	2020-09-09	Homer3	C4bpb	ARHGAP18	Ptprz1	DOK1	PREX2	Il6st	ccbe1
ptprf	Slitrk1	Neo1	GABRB3	LDB2	ACAN	Fat2	Grm8	CAMK2A	kidins220b	Barhl1	pxdn	RASGRP2	GPC3	d215	nrp1a	GRIN2D	Vstm2a	CPNE5	SPON1	GAD1	sox3	DACH1	TMEM132C	ESRRB	PDE1C	Igsf9	Mpdz	ermn	KCNJ10	Fgfbp3	GPC5	Rfx4	Cd74	myo1c
TMEM266	ZFHX3	qkia	epha3	Rora	Lef1	otx1b	UBASH3B	PDE2A	DRD3	TMEM125	STK32C	Gabbr2	DOK6	TANC1	ZFPM2	Shisa6	grin2a	Cadps2	GABRB3	Robo2	sez6	Shank3	SLC6A1	Plcb3	col27a1b	WHRN	DPP10	ATP1A2	SERPINF1	SPARC	FAM107A	SLC4A4	Anda-DAB	ADAMTS2
ptprf	GRIN3B	EBF1	Phactr2	Dock9	PBX3	Dach2	NRP2	GRM5	MEIS1	SCN2A	COL14A1	Etv1	TJP1	Homer3	ZFHX3	LRP1B	KAZN	NXPH1	RAVER2	Robo2	SLC6A1	Mmp16	Reln	Myl6b	PARP3	otx2	AOPEP	CDH20	Arhgap17	PTPN13	Kcng3	ptn-a	PLXNC1	gpt2l
FAM171B	Vstm2a	CACNA1E	ATP2A2	GRIN2A	Map2	NFIB	MPPED1	npr2	Elavl4	Gpr158	gpc1	KCND1	Plec	PPP1R9A	Adgrb1	Lingo2	GRIA1	INPP4B	grid2ip	Znf385a	CACNA1B	CARMIL1	SLC6A1	NUAK1	Scn3a	CACNA2D3	PTPRN2	MYRF	CNK3/IPCEF1	ptn-a	SLC1A2	CORO2B	MYO1G	TFPI
Kcnip3	OPRL1	Slit1	GABRA5	GALNT14	SSBP3	Nfatc3	NFIB	RAVER2	ASTN2	Lhx2	MID1	NWD2	Nrxn2	CDH4	xkr6	STMN4	egr1	Shisa6	Znf385d	crhr2	SRGAP3	Znf385c	GXYLT2	LMO7	GRM2	FHOD3	SLC24A1	CPI17	src	Gpm6b	ptn-a	GCA	EHBP1L1	pdgfra
2020-03-04	Shisa6	R3HDM1	GRM2	Sntg2	IGDCC3	nav3	myrip	Gprc5b	GRM2	Epha6	R3HDM1	NGFR	Clstn2	Ntng2	FSTL5	STEAP2	Grin2b	zgc:162928	npy	Slco3a1	GRIA1	FAM160A1	RYR3	atl2	QPCT	GALNT17	TRPC7	CARMIL1	ZCCHC24	DNMBP	SPARC	Notch3	lcp1	AHNAK
GABRD	LDB2	ttyh2l	JAG2	rxraa	sox11-a	HS3ST3B1	Elavl4	Iqsec2	NKAIN2	UTRN	SULF2	Gabbr1	TRPC7	ptpru	GRIN3B	FAM184B	dlgap1	EMID1	prkcbb	PBX3	GAD1	neurod2	Adgrb1	Prkcq	GLIS1	CACNA2D4	NRP2	Phldb1	PLTP	fgfr2	Gpr37l1	Prr5l	SAMSN1	AP1M2
Slc2a13	CDH18	PDZRN4	ADCY1	PLCH1	efna5b	Ank2	Robo1	SIPA1L1	STX1A	GRIN3A	ARHGAP12	ARHGEF17	NEFH	prom1a	Lef1	Prkce	GFRA2	GRIN3B	cckar	Ptprt	rhbdf1	Stk32a	CHRM2	Shank1	si:dkeyp-59a8.4	Robo1	txn	PVR	PLXNB1	ANKRD6	TNS3	HEPACAM	Fermt3	ALDH1A2
CDC27	ELFN2	ARHGAP26	ROBO2	Epha6	CHD4	Ano1	nav3	MPRIP	Kif26a	PDGFB	Dock8	stxbp5l	NELL1	Camk1d	Robo2	Nrxn2	GRM4	EPHA3	ARHGEF2	CNTNAP4	BEGAIN	nrxn1a	mtnr1bb	shisa9b	ccdc80	Rxfp1	scg3	MBP	MKX	PARD3B	fgfr2	Col16a1	Unc93b1	P3H2
grip2	CTNND2	CACNA1A	SHD	PDE3A	PBX1	GABRA6	R3HDM1	NRP2	DLG1	EPHB5	PRKCA	GABRG3	Tmem132c	Fgfbp3	khdrbs2	NTRK3	NECAB1	FRMD3	Cpne7	Meis2	nxn	CPNE8	PCDH11X	vmp1	SULF1	PCBP3	Cadps	FAT2	CLCN2	SLC4A4	cobl	PLTP	srgn	Cd82
ADAMTS6	lrfn1	Hs3st1	ADCY1	il1rapl1b	CTNND2	Cspg5	RBMS3	GABRA5	RBMS3	ZNF536	ADCYAP1	Sntb2	RBMS3	ldlrad3	tmem178b	glra1	SLC6A1	Pard6b	Mn1	GRIA1	cygb2	HOMER3	NRP2	Rgs11	2020-09-09	Cdh23	Grin2c	Cldn19	SOX10	CTNNA1	pax3-a	COL5A1	ASAP2	Met
zic1	CACHD1	CORO2B	Kcnt2	PCDH7	lmo3	Igsf21	Tenm1	Cacnb1	KCNJ3	Stac2	Tmem163	CTNNAL1	FSTL4	NCKAP5	NTM	GABRA3	IL1RAPL2	DOC2B	PLXNA2	CBLB	SYNE1	GALNT14	CACNA2D3	Shisa6	STAT1	cckar	DNER	GJB1	pacsin2	SLC6A11	EPHX2	GYG1	Arhgap45	PKP3
HLF	KAZN	grip2	bdnf	Scn8a	Robo1	R3HDM1	Sgcd	ATP2A2	ELMO1	MAN1C1	Ntng1	RGMB	GRIA3	Neto1	ZFHX4	FAM131B	GRIA1	GRIN2A	DOCK3	MID2	ABLIM3	Baiap2	Gria4	PPP1R1B	Sall3	PPFIBP2	PTPRN2	Nipal2	UGT8	FAT4	Arhgap27	VIM	MAPKAPK3	Gvin1
RIMS4	tenm3	Cbfa2t2	Rgs12	EPHA5	Robo2	KCNIP4	neurod2	SULF2	NELL1	SDK2	KCNH7	PTPRN2	POU6F2	TRPM3	PDE3A	NTRK2	GRM8	BCL11B	lrmp	EMID1	Cdh24	FAT4	SMAP2	Prrt4	cnr1b	asic4a	otof	fbxl7	ITPR2	Ryk	cyp26b1	2020-09-05	ITGB2	arhgap29
Crip2	MAP1B	SPTBN4	SYT14	EPHB1	BCL11A	ZBTB46	bdnf	speg	Grin2c	PCDH11X	GRIN1	ZMAT4	DSCAM	ZEB2	GAD2	Pard6b	CHN1	GRIA1	Plcb1	PCBP3	sema3aa	CTNND2	Chst15	phactr4b	KCNAB1	HS3ST1	SLC24A3	UGT8	Hectd2	SLC1A2	FABP7	Celsr1	RAC2	CD209
qkia	GRIA3	RIMS1	CHGA	Slitrk1	SHC1	DPYSL2	CNTNAP5	syndig1l	khdrbs2	GRIN3B	HTR2C	ROBO2	UTRN	CAMK2G	Syt2	Tenm1	Ntng1	DSCAM	Erbb4	TIAM1	vwc2l	Grm3	CHRM4	Sptbn1	PLD1	EML6	PRKG1	CALD1	PREX2	PLOD1	Dock8	TNS1	IL1R1	HDAC7
Plxnb2	SLC6A1	NKAIN2	RFTN2	CPNE8	Zswim6	Plxnb2	PTPRS	ROCK2	GRAMD1B	coe3	GRAMD2A	Rras2	Nell1	PDZD2	FGF11	PLXNA2	GRIN3B	GAD2	Unc13b	Znf385c	KIAA1217	DAZAP1	Slitrk1	SEMA4G	Itpr1	Znf516	LGI1	CD9	SVIL	GLI3	HS3ST3A1	fgfr3	Fmnl1	TEAD4
PCBP3	PCDH1	GRIA2	camkv	Tmem163	ZBTB20	SYT14	fcho1	GRIA3	GRIA2	mtnr1aa	Nfia	Unc13b	Erbb4	Slc8a1	TENM2	eef1a	DNER	NTM	Fhdc1	Sez6l	ABLIM3	PBX3	CPNE5	STK17A	foxg1	KCNAB1	PRKCA	SOX10	Tnik	DOCK1	Notch3	SLC1A2	Prkch	Slc5a6
MAST1	CSMD3	CAMKK1	PIK3CD	CDH10	nrp1a	PLXND1	Mcam	ZFHX3	btbd11a	Arsj	CHGA	ARL9	Plec	Dach2	Cdh22	Slc4a11	SOX5	Slitrk1	RGS3	SLC6A1	NTRK2	syndig1l	Tcf7l2	DAZAP1	HERC6	Cyth3	CACNA2D1	nr6a1a	Cdk6	TLN1	tmem198	TNFRSF10A	apoeb	PI16
SHF	GRIA3	znf423	ADCYAP1	EBF1	Robo1	Nlgn3	slc44a2	LRRC7	TANC1	WLS	Lrp5	EPS8	PLXNA1	PRKCG	LRP1B	NSG2	CABP7	GAD1	GABRA5	GABRA3	Msi2	CAMK2G	nrxn3b	Efcab6	PBX3	B3GLCT	nsmf	Ppfibp1	SOX6	PLXNB1	Pkd1	MEIS1	mfng	DSE
ptprf	Grik4	Etv1	Atxn1	Fgf14	EBF1	sez6	celf2	PDE1C	DCLK2	Khdrbs1	SYT7	Pld5	GRIK3	Shank1	CDH18	Msi2	Camk2b	EPHA5	Grin2b	NSG2	GAD2	Mcam	PLXNA2	MYH9	kcnk9	AFAP1L2	Arhgef18	ENPP3	HEPACAM	Aldh2	Fgfbp3	AFAP1L2	ifi30	Fam129b
Camk1	GALNT14	tnfaip8l3	Gprc5b	CPNE5	LMNB1	SEZ6	STX1A	Prickle2	PALLD	Galnt10	prkcbb	FURIN	FAM19A2	Plcb1	NCKAP5	ZFHX4	CACNA2D3	nsmf	gpr54	Ncan	USP43	ABLIM3	CTNND2	CAMKV	MYO15A	FSTL5	Vwc2	kdelr3	DOCK1	PREX2	RGS12	Shroom4	PPARG	PLPP3
GRAP	Pard6b	STRBP	grid2ip	CSMD2	PLXNA1	TLN2	Ptprd	SYT14	KCNMA1	MID2	KCNAB1	AK5	Dpp6	PCDH10	Cacna2d2	GRIN2D	GRID1	Scn8a	celf2	gata3	Neto1	Dach2	LRP1B	ATP2A2	HS3ST1	CadN	sh3bp4a	pdlim7	CD9	ARAP1	SLC6A1	SPARC	NFKBIE	GVINP1
TP53BP2	Dlgap2	PCBP3	Rc3h2	Syt2	PBX1	Arhgap39	RAB6B	grin2a	Cntn4	RXFP2	tcf7l1b	cnnm4	LRRN3	il1rapl1b	CSMD3	CACNA2D1	Kcnh5	Galnt10	GRIN2D	RYR3	nrxn1a	COL14A1	NBEA	gnb1	Doc2a	Homer2	KCNC4	bcas1	GRIN3B	RGS3	FAM181B	ARAP1	SH2B3	DSP
KCNIP4	PLXNA1	MDGA1	SHC1	TENM2	NOVA1	EPHB5	Necab1	BAIAP2	TMEM125	esyt2-b	Stxbp6	Bicd2	ADAMTS2	Il1rapl1	nrxn3a	Fgf14	DSCAM	CHRM2	MGAT5B	glra1	Tcf4	ZNF385C	Msi2	PLEKHG1	camk2d1	mtnr1bb	CACNA1A	MYO1D	Stxbp6	Msi1	KCNJ10	PDLIM4	Cbfb	Epas1
btbd11b	GRIN1	mgat4b	RAVER2	LSAMP	PTPRS	Camk1	Adgrb1	Nr2f1	Plxnb2	Shisa6	Hcn2	Msi2	TACR1	PLPPR5	myrip	MAP2	TMEFF2	RARB	LRP1B	Msi2	Znf385c	Prdm8	PLXNA2	EBF1	Pard6g	PRICKLE1	Msi2	KIAA1211L	FABP7	Vgll4	ITGB5	TNFRSF19	DOCK2	KCNQ5
PRKCA	GRIN2A	TSHZ2	ROCK2	GRM8	Foxo6	celf4	Enox1	ZRANB3	zic1	RIMBP2	Elavl4	lpcat1	SPON1	CD82	GFRA2	UNC5D	Robo2	CACHD1	AK5	NCAN	ADGRL2	MAGI3	Chrm3	MTSS1	TRIM25	CPNE5	Ptprn	SPTAN1	RASGRP2	MID1	PREX1	cdc14ab	atp1a1	RBPMS
fam214a	CSMD1	BCAM	sema3aa	RARB	Plekha6	Thumpd2	KCNB1	SHANK2	IQSEC3	Grik5	EPHA6	SLC1A3	fcho1	BEGAIN	tenm3	RYR3	STXBP4	KNDC1	FGL2	nkain4	Neto2	CACNA2D3	fibcd1	n4bp3-b	KCNQ5	GALNT18	RASGRF1	ALDH3A2	CDH20	MEIS1	fermt2	ARHGEF40	CCDC88C	ABCC5
MPP3	CPNE5	Ptprs	Cdh22	CTNND2	Meis2	kug	NFIX	RAPGEF4	DBN1	GPC6	NWD2	Prmt8	Hs3st1	Kirrel3	MSI2	znrf1	CACNA1E	myrip	BCL11A	MSI2	Grin2d	LRP1B	Gpr158	Lpin2	GDPD5	dlgap1	CSMD3	TUBA1A	AKAP13	SOX6	RIN2	Ppfibp1	ARHGAP42	BICC1
GALNT9	CACNA1G	Unc5c	KCNT1	RBFOX3	Ncan	Znf521	Sema4c	SLC8A1	LINGO3	Slc4a11	NHS	PLEKHA7	Gpr158	BCL11A	Sgcd	CELSR3	DHRSX	rbfox1	CTNND2	SLC24A2	nrxn3a	Erbb4	GRIK2	Arhgap27	TRHDE	DLG2	CTBP2	Plcl1	GDPD2	PREX1	LRIG1	SOX6	SLC46A2	COL4A2
MCTP1	il1rapl1b	SRCIN1	CPNE8	INPP4B	TOX	Barhl1	GABRA5	Rapgefl1	Vav3	CACHD1	CACNA1A	PRKG1	Cntn4	GAS7	Msi2	EPS8	SLC8A1	CADPS2	GAD1	FSTL4	HS3ST1	DPP6	DSCAM	Ano2	CPNE8	GABRA2	SCG2	scgn	Epas1	Ptch1	MSI1	col27a1b	Lrrfip2	GNA12
Sv2b	TENM2	rarga	Ptprk	PLXNB1	Myt1	B3GAT2	ADCYAP1	2020-03-08	NFIB	Lef1	GRAP	NTNG1	FAM131B	Dgkb	EPHA5	EFNA3	ZEB1	PDE3A	sox2	FRMD5	DOCK11	KCNMA1	crabp1	Grm1	Dock8	ZNF469	RAP1GAP2	SMTN	MDK	Col16a1	Gpm6b	Tgfbr3	stk10	KIAA1211L
UNC5C	NECAB2	CTBP2	fzd3	MAP1B	Mmp24	crtc3	Cdh23	CPNE2	SYT7	Robo2	FAM19A2	POU6F2	GJD2	RAVER2	MGAT5B	FNDC3B	DGKB	NTSR1	RIC1	SLC6A1	SEMA5A	tmem178b	EPHA6	STARD9	ola1	GAS7	TRPM3	Rhou	Ust	Kirrel1	Pax7	sema3aa	Rassf5	STARD9
Mmp16	Jup	KIF26B	ADD3	FGF12	tenm3	zic1	PLXNA1	Grin2b	Shank3	TRPC5	Zmat4	Rgs9	R3HDM1	Kctd16	CACHD1	DSCAM	Znf385c	Grik5	Efcab6	tmem178b	EPHA6	hunk-a	zgc:162928	DGKH	Meis2	CNTNAP2	DACH1	LMO7	vegfaa	NOVA1	GAREM2	FARP1	CTSZ	MMEL1
Nebl	NHS	Dach2	cnr1a	plxna3	BCL11B	Elavl2	gpc1	Dlgap2	Cacna1i	Olfm2	NECAB2	CPNE5	Tmc3	SMAP2	GRIA2	Doc2b	npr2	TMEFF2	Ngef	COL14A1	FREM2	Gria4	GAD2	LIMCH1	alcam	GAD1	AKAP9	adgrg6	PCBP4	CRB1	DENND2A	ITGA7	Map3k11	PLCE1
crtc3	THSD7B	Reln	Prickle2	Ank1	BCL11B	KIF26B	Tmem163	epha4-a	CHD7	Msi2	RIMS1	SCG2	ELMO1	AGAP1	OPCML	CACNG3	Jup	MAGI2	CACNA1E	CPNE2	Lingo2	ARHGAP26	Tenm1	Ppm1e	Ano2	GABRP	CACNA1E	mical3a	Mcf2l	znrf3	RFTN2	ADCY2	CNK3/IPCEF1	Prodh
IPO13	MID2	AGRN	2020-03-08	Adgrl3	ZFHX3	nell2	EPHB5	Cpne9	Dscaml1	nell2	Carmil3	GRIA1	MAGI3	tfap2d	Scn8a	PDZD4	CACNA1G	nrxn3a	SLC18A2	MAP4	FAM20C	SLC6A1	Scn8a	Paox	GAD1	Slc7a8	BAZ2B	plp	Rilpl1	TANC1	PLXNB1	ADAMTS6	Sall3	selenbp1
Myt1	Ptprd	thsd7aa	PRKD1	PCBP4	DSCAML1	snap25b	CTBP2	Doc2a	DACH1	GABRA1	Nr2f1	NPFFR2	SH3PXD2B	Nfatc3	RYR3	PLEKHA5	ZFPM2	Cnksr2	Cacna2d2	CNTNAP2	tmem178b	Tcf4	otx2	DCLK2	CACNA1E	Kirrel3	Itpr1	PLCL1	sox8	Dchs1	nrarpa	BCR	ITM2B	AADAC
RBFOX1	RARB	CARMIL1	Shank3	Clstn2	Ssbp2	RIMS4	Mdga2	SLC1A3	Nell1	BICD1	Tmem65	Cacnb1	slc17a6b	Snx18	FRMD3	nrp1a	Cacna1h	Lef1	VWA5B1	ZFPM2	NRP2	zic1	PTPRG	Itpr1	GRM2	CACNA1A	TEAD1	OXSR1	SOX5	NPAS3	PLCE1	qkib	ENTPD1	ANGPTL4
Myo9a	Tmem163	KAZN	slc17a6b	BCL11A	Neo1	ndrg4-b	DPP10	CLU	DPP6	Cdh13	TOX	SOX6	Grm8	grip2	CACNA1D	Uchl1	Nrxn2	Msi2	Grin2b	DSCAM	TNC	Myo16	INPP4B	ST8SIA2	CPNE5	MEIS1	PLXNA1	KANK1	KCND2	qkib	DACH1	ZEB2	TXNIP	Tgfbr3
Etv1	Scn8a	ZNF536	CPNE2	Cdh7	Sema4c	Kcnip3	Gabbr2	MAP2	Rap1gap	GDPD5	TMEM158	GRIA4	ZIC2	STAC	Vstm2a	PTPRN2	CSMD1	Kcnc1	KCNAB1	EPHA3	rasgrf2	Shank1	SPOCK2	MYO1G	nrxn3b	Plch2	PRKG1	TNS2	DSCAM	GRB10	ENTPD1	ABI1	Diaph1	Abl1
Znf385d	Fgf14	Ptprk	CACNA2D1	Erbb4	MAML3	Mmp16	RHOBTB2	Cnksr2	YJEFN3	CNTNAP4	ccdc85ca	PRKCA	DIP2C	RAP1GAP2	Galnt10	DNER	Plcb1	xkr6	GRM4	DPP10	OPRL1	CNTNAP4	Grid1	Mbnl1	SLC18A2	ZMAT4	Atf6b	ADAMTS14	KCNJ10	FNDC3B	HEPACAM	LRIG1	PLTP	LRIG3
RIMS1	ZFHX4	scrib	SIPA1L1	coe3	Magi1	nkd1	NECAB1	GPRIN1	DLGAP1	Chrm3	NFIB	FSTL5	Shank3	dye	RARB	SMARCA4	Dlgap2	FAIM2	ARHGEF2	Dlgap4	COL14A1	slc47a1	Grik5	DAAM1	MAP4	UTRN	Ptprt	GAS7	tmem178b	ITGB5	NPAS3	KAZN	IL20RB	PLEKHG4B
zbtb18	Cnksr2	RAVER2	cnih2	GRIA3	CACHD1	PACS1	ADCY2	Syngap1	Cnksr2	Jup	Ptprd	BEAN1	CUX2	Grin2b	Pard6b	Dcx	celf4	CDH18	prom1a	Fhdc1	GRIA4	ONECUT2	EPHB3	INPP5A	Gpsm1	LINGO3	KCNB1	Frmd4b	NGFR	MEGF10	ARAP1	MPDZ	INPP5D	B4galt1
ASTN2	lhfpl3	zic1	Itpr1	GRIA4	Dscaml1	CHD7	Kcnt2	VWA5B1	DGKB	LINGO3	Cntfr	PTPRN2	MACF1	Grik4	CNTNAP5	CSMD1	PLEKHA5	CadN	PDZD4	Dlgap2	PRKCA	Camk1	TSPAN18	TANC1	npr2	DACH1	FSTL4	Dnm2	PPP1R9A	ETV6	AHR	NPAS3	CD97	ECE1
PLXNA2	PBX1	Syngap1	Ngef	ADGRL2	BACH2	Reln	DAB2IP	FAM184B	shisa9a	Galnt10	Ncan	Plcb1	CACNB2	Dlgap3	ADCY8	SLC27A6	Clstn2	DPP6	BCL11B	ZMAT4	TNC	DOC2B	DNER	Crkl	GABRA2	Il1rapl1	MAGI2	Olig2	FAM102A	Myo9b	vmp1	Fgfbp3	LPP	krt8
garnl3	Cacna1b	grid2	KNDC1	VSTM2L	Map4k4	IPO13	Robo2	ADCY2	DPP10	Sema5b	RBFOX1	DACH1	nxn	cygb2	rbfox1	GRIK2	MGAT5B	GRIA3	Itpr1	COL14A1	SRCIN1	Apba2	CALN1	Dock9	Grm1	Cipc	RAPGEF4	RNF220	cobl	SLC5A7	PCSK5	PREX1	AKAP13	ALPL
SYNE1	ALK	Znf521	KCNN3	NLGN4X	DCC	qkia	FAM131B	Shank3	KCNH1	SORCS3	FURIN	GNAO1	MAP1B	GRIK2	HCN4	TMSB10	Rgs12	BEGAIN	CACNA1G	NXPH1	Clstn2	grip2	CadN	CLU	celf2	GRM4	PPFIBP2	RND2	sox3	pald1	GLI3	PTPN13	TLN1	LPP
ERC1	Hspa12a	DCLK2	pxdn	rbfox1	celf2	OLFM1	UNC13A	Ccdc136	nkain4	Cntn4	Nell1	Cadps2	ADCYAP1R1	CDH8	MAP1B	asic1c	SH3RF3	GALNT14	Dach2	Sgcd	epha3	Plppr5	ADCY8	BCR	Unc13b	ZNF385C	ST18	ANKRD50	CD82	PLEKHA7	Kirrel1	pald1	IQGAP1	Slc12a7
KCND2	EPHA6	MCTP1	Lrch4	Brinp3	MPPED2	PLCB4	ADCY1	Cpne7	Doc2b	GABRG2	CBLN2	TRPM3	DIP2C	STK32C	MAGI2	Cacna2d2	gata3	GABRR2	nrxn3b	DHRSX	NRCAM	rasgef1ba	DYSF	camk2d1	Helz2	CSMD3	Dlgap4	Ndrg1	CALD1	Slc6a13	Fhod3	Sh2d3c	ARHGEF1	BGN
Enox1	Sema4c	neurod2	rnf19b	Kcnh1	FMNL2	NOS1AP	slc17a6b	Ppp3ca	NFASC	nsmf	ENTPD2	AOPEP	CUX2	SLC6A1	DOC2B	PDE9A	Ccdc136	CDH4	CCM2L	Klc1	Grin2b	RRAGD	Synpr	MMP17	Adam12	Raly	RAPGEF6	TPPP3	IGSF9B	FARP1	agmo	tmem47	ARAP1	rft2
Cspg5	Man1a1	DIP2A	Cdh24	GABRG2	Prr12	celf4	NFIX	trio	zic4	Kcnh1	Cacna1h	Ank2	TANC2	SHANK2	BRINP3	Cnih3	tenm3	TMEM132C	Iqsec2	khdrbs2	garnl3	SPON1	Grik4	Lrrc52	STX1A	CDK18	GABRA5	SCCPDH	Dscaml1	SOX5	SYTL1	PSD	GVINP1	PARD3B
nrxn3a	NCAM2	mxi1	palmd	Jup	CSMD3	Zdhhc3	Nrxn2	KCNK2	ARHGAP6	Kirrel1	Ptprd	IQSEC1	PPFIA4	EBF1	Cnksr2	Ptprn	NTRK3	CDH4	OPRM1	BRINP3	SLC37A1	Dlgap4	FREM2	CACNB4	il1rapl1b	Htr2a	SYT10	MMP14	sh3rf1	TNS1	LAMA5	USP6NL	Ehd4	SPARC
nrxn3a	Fgf14	GRM7	MPRIP	Il1rapl1	CTTNBP2	Cbfa2t2	ST18	EPHA7	Ptprs	Kcnip3	ST6GALNAC5	Cnih3	FURIN	B4galt2	CDH4	myrip	CAMK2B	FGF11	Gprc5b	HCN4	ZNF536	CORO2B	CSMD3	foxp1b	CNK3/IPCEF1	CA4	Msi2	ST6GALNAC2	Myo9a	CCSER2	ARHGEF12	AHR	SWAP70	SVIL
DMD	TMEFF2	EML1	Apba1	NHS	Efnb3	ABLIM2	Ephb1	cnih2	TANC2	Gria4	CTNND2	CYTH1	Pip5k1c	Tnik	CTNND2	CTNND2	GAD2	Ldlrap1	ZEB2	Cntn4	GRIN2D	Anks1a	Slit3	GRAMD2A	DCLK2	Cntnap2	Adgrb1	IQGAP1	KAZN	RGS12	Slc6a13	MID1	Lrch4	FADS6
Rims1	PLXNA1	BRINP1	BAIAP2	CACHD1	TJP1	lrfn1l	ZEB2	ITIH3	btbd11b	DPP10	NCAN	ACTN1	Rtkn	PIK3C2A	INPP4B	cnih2	GRM4	Slc4a8	PRKD1	Slc4a11	PLXNA2	SYT1	ZNF536	HPCAL1	RGL2	CHD9	LIN7A	TAGAP	RIN2	DAB1	PREX2	dvl2	CLCN5	ABCC4
NKAIN2	Necab2	CALN1	NEURL1	TFAP2A	tenm3	PLPPR4	ANK3	ARHGEF15	Hs3st1	GRIN2A	PLCH1	Olfm2	KIAA1549L	EDIL3	Tox2	syndig1l	xkr6	MC5R	ext1b	FSTL5	nrxn3a	ELFN2	Patj	STARD13	Wnk2	PRRT3	Cacna1i	tmem2	SOX6	CD81	qkib	Pxdc1	HK1	flt4
Nr3c2	Mdga2	CARMIL1	TRPC5	CDH12	Dpf1	celf4	PRKG1	Tbkbp1	Znf521	RARB	NELL1	Dpp6	Znf521	celf2	UNC5D	GRIA2	MAP2	lrfn1	RIN2	Slc8a1	Efnb3	nrxn3a	TTC28	Dlgap4	CELF5	Fam196b	SIK2	Sgk3	MYRF	Kcng3	cyp27c1	NCAM1	AHR	PLPP3
mef2d	GRIN2D	kug	celf2	PCDH11X	znf423	EPHB1	ATP2A2	Znf385d	fcho1	Cdh24	nell2	SYT9	Cntn4	HS3ST1	CDH12	Grin2b	Grm8	ptpru	tmem47	MGAT5B	IQSEC1	Myt1l	xkr6	MBNL1	Epb41l1	CADPS	ST6GALNAC5	ELOVL5	GRIA4	Tcf4	ACSS1	Gli2	Axl	CA8
Shank3	CABP7	Grin2c	CAMK2A	BCL11B	MED13L	nrxn1a	KCNC2	TRPC5	Ano1	TNC	Slit1	Cdk14	mbnl2a	B4galt5	SDK2	SLC37A1	PLXNA1	RIMBP2	BEGAIN	PCBP4	MGAT5B	nsmf	RARB	pacsin2	Etv1	uncx	epha3	Acap2	MEGF10	FASN	mao	Macf1	Arhgap17	foxp1b
CACNA1A	EPHB1	NHSL1	Cnksr2	Nlgn2	PTPRN2	Grin2c	Gria4	Itpkb	Gpr158	ZFPM2	Grm8	Cpne9	mgat4b	IL1RAPL1	il1rapl1b	PLEKHA5	FRMD3	tmem178b	XKR7	CACNA1B	DUSP10	Itsn2	Grm7	NCF4	Ncs1	tesc	PDE5A	lrrfip2	Sh2d3c	IL20RB	NPAS3	ANK3	PDE1C	MMP14
KALRN	Syt2	PCDH10	Grin2b	FAM20C	ELAVL3	Mcam	CELSR3	LRRN2	GALNT9	GRM5	RBFOX3	KCNH8	Ccdc88a	BMP1	Adgrl3	PTPRN2	nrxn3a	NCKAP5	PRKCG	BCL11B	STMN4	BAZ2B	NSG2	FOXP4	MAP2	Carmil3	KCND3	Snx33	ZEB2	PARD3	ITGA7	DOCK1	Arhgap27	lamc1
USP54	grin2a	BAZ2B	CIT	FGL2	RAPGEF2	irx5	Plch2	Itpr1	PCBP3	MTSS1	Necab2	Kcnip3	NFIB	Sgcd	Cacng8	MSI2	myrip	Dlgap4	Scube3	GRIN3B	GRIA3	nxn	nkain4	CYTH1	celf4	TAOK3	Ccdc136	Slc41a1	MYO10	atp1a1	etv4	TLN1	Tnik	FBN1
Ppp3ca	Cnih3	HS3ST3B1	Cemip	Mctp1	eef1a	MCTP1	ABLIM3	ACSS2	Rere	GALNT14	USP43	PRICKLE1	Ntng1	St8sia5	Rora	Itpr1	nrxn3b	PPARGC1A	Shisa6	CNTNAP4	BCL11B	HIP1R	znf423	prkcbb	SIPA1L1	Synpr	fam173b	CA14	Dnm2	NHSL1	ldlrad3	GAREM2	PSMB7	SVIL
Kcnc1	Grik5	MAML3	Plcb1	TMEM121	AGAP1	PALLD	Map2	PDE9A	PACS1	Nectin2	KCNIP4	nrn1	SRGAP1	PICALM	Fgf14	Jup	MEF2C	ZMAT4	5HT1E	TRPM3	DSCAM	FAM184B	ZEB2	Ppp1r2	YJEFN3	Mdga2	DCC	ACAP1	DNMBP	arhgap21	Pxdc1	RERG	PIK3CD	DENND2A
dlg1	DGKB	Znf385d	nell2	FRAS1	ANK3	GABRD	DCC	KCND1	draxin-A	Slitrk1	Fam196b	CADPS2	FAT1	shisa9a	IGSF9B	nxn	FAM19A2	SDK2	slc44a5b	GRIN2D	srrm4	TP53I11	TENM2	SCN2A	Robo2	DOCK3	GAD2	slc20a1b	ZNF469	sh3rf1	PPP1R12B	GLI3	SLC25A22	DOCK9
WDFY3	FGF12	Ano1	Ano2	Foxo6	B4galt2	mgat4b	GALNT14	PLPPR4	Nebl	Foxo6	SYNE1	SULF2	ZMAT4	B3GALT1	Mast4	Cacna1b	Cacnb1	tenm3	Nos1	Dlgap4	RPS6KA5	GABRD	ZFPM2	GNA11	Homer2	DSCAM	KCNC2	SLC2A3	ABHD15	TOX	Plpp3	tmem198	AP3B1	pdlim7
FAT1	SULF2	NTRK3	TANC1	Grm8	FAT4	CELF5	SLITRK3	PRKG1	LNX1	GALNT18	Elavl2	Grm8	ADAMTS6	MID2	plxna3	CPNE2	RYR2	CSMD3	ATP2A2	Rap1gap	MAN1C1	NFASC	NFIB	ralbp1-a	Grin2b	CDH4	fibcd1	CRB1	Chst15	EHMT1	sox3	KCNJ10	SYK	Map3k11
Dach2	Dlgap2	SORCS3	Prr7	EPHA3	Nlgn2	speg	gap43	Rgs12	Shank1	PCBP4	CTNNAL1	GRIN1	LRP1B	ncoa2	DAB1	DCC	Cnksr2	Cacna1i	Cemip	HS3ST3B1	RBMS3	MID2	TRPC5	ADCYAP1R1	DHRSX	CRYBG1	slc29a4	Tnik	Wasf1	fgfr3	Rfx4	Svep1	ZEB2	Pkd1
ABLIM2	TLR2-1	Nlgn3	Lingo2	Ppp1r1a	Ephb2	Kcnk10	Ntng1	Itpkc	BAZ2B	Carmil3	Adam11	ARHGAP20	NEBL	Pou4f1	nsmf	PCDH17	CSMD3	RYR3	ptpru	CACNA1D	Dlgap2	Jup	Myo16	MYH10	Fgf14	ADGRA3	CPNE8	LRRC1	ALDH3A2	TNC	Myo9b	CAP2	Dock8	LAMC3
mgat4b	Grm7	Dlgap4	Syngap1	GABRA1	Apc2	SEMA6A	Wnk2	GRIN1	Srrm3	ACAP3	coe3	PDE1C	GABBR1	GABRP	EPHA3	TOPAZ1	LINGO3	il1rapl1b	Ano2	Vps37d	CNTN3	EML6	Clmp	PCM1	cnih2	TRIM9	PDZD2	Myo10	Adarb2	PC	SWAP70	FAM181B	2020-09-09	creb3l2
UNC13C	Fat3	Rem2	Grin2b	Vstm2a	ZSWIM5	CELSR3	Kiaa1024	CAMK2G	MAN1A2	RARB	IL1RAPL2	Vav2	Nmbr	SLCO5A1	CTNND2	PDE5A	UTRN	Nrxn2	Itpr1	RAB37	FARP1	phactr4b	EPHA5	Rassf4	Svop	Robo2	CACHD1	LY75	EPHA8	cnnm4	DOCK1	cyp26b1	NLRC3	AHR
B4galt2	Cntn4	ASTN1	CELSR2	Grm7	BACH2	ZFPM2	RAPGEF2	KCNT1	RYR1	Furin	Kcnh5	PHACTR3	Hdac4	FAM222A	Dlgap4	gpc1	LRRC7	Fgf14	SLC9A3R2	esyt2-b	SYT1	grid2	CNTNAP4	Shank1	PLPPR4	Igsf21	TMEM132C	DISC1	TMEM132C	AFAP1	GLUL	RGS3	Myo9b	Tnfsf10
NFYB	INPP4B	UNC13C	EPHA7	CTNND2	RBFOX1	Scn1b	ptpru	CNKSR2	MCTP1	Cacng2	KIAA1211L	lmo3	KCNMA1	DAB1	Grik5	PRKG1	GRIN1	Adgrb1	PTK2	grip2	GRIP1	Nectin2	CNTNAP2	coe3	Ptpn12	GRIA1	DOK6	axin2	PREX1	UTRN	heatr5a	Bmpr1a	ITPR2	Slc4a2
nrxn1a	Cacna1b	mapkbp1	LRRN2	lhfpl3	DPYSL2	Plcg1	Cpne7	CACNB2	AES	GRIA3	Camk1	SLC24A2	DBN1	GRIN1	Slc4a8	Chrm3	SIPA1L1	SDK2	SLC24A2	Dpp10	XKR7	DSCAML1	PTPRE	grid2	MAST2	HTR4	Sema5b	Rassf8	SMOX	TNC	NCAN	EPHX2	gnai2	AHR
ARHGAP21	NTRK3	ABI2	CACNA1G	prom1a	ADGRL2	LRP8	CHD5	Ano2	Nfia	CAMKV	Gria4	Clstn2	HCN4	CTBP2	NHS	Elavl4	Ngef	Dlgap2	GRM5	nrp1a	gse1	DCLK2	RARB	adrb1	GAD2	CPNE5	Cntfr	BHLHE40	PICALM	ADD3	PLPP3	NCAM1	Gimap8	EYA4
Ptprs	Gpc6	TLE4	Iqsec2	PBX1	Tenm1	MAN1C1	Chrm3	RAB26	GABRB2	CDK5RAP2	Zhx2	Dock4	CHSY1	FRY	CSMD2	ELFN2	Camta1	RARB	Cacnb1	KCNAB1	Elavl4	HCN4	BAALC	Kcnv1	llgl2	KAZN	NEURL1	LDLRAP1	CA14	ARHGEF10L	TLN1	TLR2-1	ABR	AFAP1L2
atp2b2	Slc12a5	Fat2	Olfm1	Fgf14	PCDHGC5	zic4	TNS2	Cacna1d	Ncan	MCF2	Ptgfrn	CDH8	PRKCA	asic1b	UNC5D	FRMD5	GRM5	CNTNAP5	Znf385c	Tmem145	SLC6A1	Elavl4	Prdm8	slc20a1b	NTRK2	GAD2	LNX1	Reps1	ARHGAP12	veph	FARP1	CTNNA1	RIN2	Slc16a9
sez6	Galnt10	Klhl29	BEGAIN	NOS1AP	DOCK11	BAZ2B	GPC6	FKBP5	MPP3	B3GALT1	ptpru	Sgsm1	Dscaml1	Adam19	GRIN2A	GRIK2	EPHA3	Cacng8	STXBP4	nrxn3b	Ppfia2	qkia	XYLT1	Sptbn1	Plcl2	Crim1	Clstn2	ARHGEF2	PRKCA	NFIX	DNMBP	hs6st1b	pmepa1	IQGAP1
Ptprd	EBF1	Cacna1c	DAPK1	GRM4	ONECUT2	DGKD	STXBP5	MGAT5B	PRKCA	FGF11	NTNG1	ADCYAP1	MPP3	Gria4	celf4	CNTNAP5	Adgrl3	Vstm2a	CDH18	Lef1	Elavl2	Ptprd	pxdn	FAM160A1	GRM5	NELL1	syndig1l	DOCK5	tcf7l1b	Robo1	Abi1	NEDD4	MBD2	slc47a1
GRIA2	MAGI2	Nfia	CACNA1E	PARD3	EFNA3	TNRC18	Mdga2	PPP1R1B	R3HDM1	CDH12	Cacna1h	Rgs6	RBMS3	Rem2	TNS1	Cacna1b	MID2	ADCY8	Cdh22	SDK2	FAM184A	CHL1	GRIA3	AHR	Ythdc2	CABLES2	Itpr1	EPB41L3	LLGL1	ARVCF	ripor2	Fhod3	Sh2d3c	Slco2b1
Klhl29	CSMD2	CELF5	PLPPR4	NTM	Necab2	gap43	Baiap2	ZFHX4	PTPRO	Htr2a	Rap1gap	Srrm3	Rap1gap	Abcc8	KCNAB1	NPAS3	GRIK3	OPCML	DACH1	FAT1	GRIN1	grip2	nkd1	KCNH4	PARP14	Dlgap4	NPY2R	Aatk	FAM19A2	Exoc6b	atp1a1	ZCCHC24	IL16	2020-09-09
Ank1	PDE3A	NOS1AP	CACNA1B	thsd7aa	Rere	Lef1	FSTL5	PRKCD	LSAMP	EFNA3	Dnm1	BAIAP3	stxbp5l	PPP1R14B	EPHA6	HCN4	FGF12	Epha6	GRIA1	Lrtm2	FSTL5	LINGO3	NRP2	PRKCD	USP6NL	mfsd2b	NSG2	ARHGAP23	SWAP70	Plec	Notch1	Pkd1	STAB1	HMCN2
AGRN	PCBP4	SKI	Tcf4	NTRK3	ppp2r2b	Itsn2	MGAT5B	DAAM1	tcf3	lhfpl3	EPHA3	Kif26a	d215	AGRN	EFNA3	cnr1a	Neto1	LMO4	EPHB3	crabp1	ZNF385C	Elavl2	Phldb1	Ptprz1	FAM184B	Znf385c	EPHB5	CLIC4	RNF144B	TVP23A	EPHA3	ripor2	MMP14	HMCN1
Scn8a	Gria4	Enox1	Syngap1	TMEFF2	POU2F2	NFIX	Elavl2	Kbtbd11	TLN2	CACNA1B	ine	CACNA1E	Dach2	Grm1	MID2	NXPH1	ADCY1	CACNA1A	KIAA1211L	EPHB4	EFNA3	Clmp	SRCIN1	NDST4	NAV1	Tnr	Unc80	Msrb3	KIF13A	TRPS1	CHL1	SPTBN1	RASAL2	MICALL2
NFIX	Adgrl3	CELSR3	NFIX	TSPAN18	NBEA	Nfia	SYT7	CHRM4	FARP1	OSBPL6	Tspan4	Lef1	zic1	NTRK3	Shisa6	sh3pxd2a	Farp1	otof	SYT14	BCL11A	Auts2	Msi2	FURIN	RIMS4	Atcay	NTRK2	BTG1	FAM102A	SPECC1	ccdc85cb	Mcf2l	2020-09-07	SLC6A6	CARMIL1
NFIX	NTM	nrxn1a	LRRC7	Msi2	DST	CACNA1A	SYNE1	SLC9A3R2	INPP5A	UNC5D	CD9	scg3	KCNH1	Necab1	Mmp24	POU2F2	PLCH1	DAB2IP	Htr2a	lmo1	Syndig1	PACS1	Ptprt	MMP17	grip2	nrxn3b	PCDH11X	PPFIBP2	CRB1	NFIX	KIF1A	ARHGEF1	fli1	GRB10
ROBO2	Magi1	Tmem132c	Nr2f1	LRRC7	KDM6B	neurod2	RPS6KA3	KCNAB1	GALNT9	Brsk2	Cacng8	alcam	MAST1	Gabbr2	Nrxn2	gap43	NEXMIF	GFRA2	Cacna1d	Plpp4	Sntg2	DAB1	Lrrk1	SHANK2	PCBP4	myrip	PITPNM2	Kcng3	SLC27A6	Rnf24	ANKRD6	SORCS1	Mrc1	ARHGAP42
Ppfia3	GABRA3	NFYB	grin2a	MDGA1	NECAB2	ZNF536	Kdm6b	htr1d	ptpru	EPHA5	Slc4a3	MYO1D	Mdga2	Zfyve21	SRCIN1	GABRB4	Slc38a3	ARID1B	PDE1C	KIAA1217	PLEKHA7	CadN	Epha6	NCAM1	ADCYAP1R1	Slc4a11	Lef1	Wnk1	TAOK3	IQGAP1	Slc38a3	Lpin2	znrf2	pdzrn3b
GRIN1	LHFPL4	Cabin1	SLC8A1	SORCS1	axin2	zbtb18	SCG2	ARPP21	Iqsec2	nkd1	FRMPD4	PBX1	Ablim1	large1	mtnr1aa	Cacng2	CadN	KCND2	NTRK2	Trim66	CACNA1A	LRP1	Hspa12a	lhx1a	GLG1	nkd1	BAALC	Sh2d3c	EHBP1L1	PCSK5	KIAA1217	GPC5	ARHGEF2	jag1b
stxbp5l	Nrxn2	Dchs1	dlgap1	PTPRG	Brsk2	sept8a	Cacna1i	KCNN3	Dpp10	RBMS3	SPON1	Kcnt2	GRIN3B	VIPR2	PCDH9	CTNND2	ajap1	ptpru	Efnb3	ajap1	IQSEC1	MEF2A	Fhod3	RGS3	GRIP1	IL1RAPL1	snap25b	Rtkn	SPOCK2	Fat3	PARD3B	fgfr2	BMP2K	SLC5A7
Nfatc3	CA10	igf2bp1	ABLIM3	Carmil3	HNRNPL	Jup	FAM184B	Grin2b	KCND2	FAM20C	SYT1	celf2	Nfia	CDKL5	ZMAT4	ldha	ptpru	PCLO	RAB6B	TAOK3	TRHDE	Nrxn2	MAGI2	Caskin1	Efnb3	LRP4	Grik4	Fmn2	ITGB5	Ift80	MAML2	CORO7	St3gal3	SLC2A9
Hivep2	BCL11A	PREX1	mtus1a	ARID1B	APBB2	Kcnh7	RBMS3	GABRD	CORO2B	NTM	Fgf13	TRHDE	EPHB5	large1	Brsk2	Robo2	DPP10	EPHA7	Lingo2	TOPAZ1	Grin2b	SHANK2	MAGI3	GAD1	Cldn19	STT3B	celf3	USP6NL	PTPRM	RASAL2	Mgll	PLOD1	Efhd2	pdgfrb
nrxn1a	LIMCH1	nkain4	PSD	NRP2	nrn1	Sema4d	Klf7	Syngap1	EML1	BCL11B	FREM2	PPP3CC	CDH4	ANKS1A	TMEFF2	Sgsm2	MGAT5B	CACNA1D	RAPGEF4	FGF11	CHRM2	Aplp2	GRIA4	JAG2	Ptprn	PPP1R1B	Zswim6	GAB1	Neto1	TEAD1	COL5A1	grid2	PREX1	ST8SIA6
GALNT9	GRIA2	ADAMTS6	mast3	NCKAP5	DAB1	wscd1	zbtb16a	CLCN2	ttyh2l	CPNE8	Igsf3	Enah	Ano1	AUTS2	Galnt10	cntn5	BSN	NPY2R	Kif19	EML5	PLEKHA5	prkcbb	PCDH7	ssx2ip-a	rnf213a	GLRA2	CACNG3	Tmcc1	PTPRE	Anks1a	CTNNA1	LY75	Tnfaip3	HSD11B2
OLFM1	TRPC5	AFAP1	SIPA1L3	CACNA1A	ATAD2B	BRINP3	SH3RF3	Plppr5	ABR	NFIB	AGRN	DGKB	ADAM23	SEMA3G	ptpru	TANC1	HCN4	GABRA3	RAB26	Mdga2	Whrn	KCNC2	Spock1	grid2ip	Rgs12	Nlgn3	pou3f3b	ARHGAP20	ARAP1	CACHD1	WLS	PPP1R9A	RAPGEF1	adgrg6
NEBL	Sema6b	PCDH17	syndig1l	KLHDC8B	PLXNA1	Spock1	STRBP	Itpr1	NEBL	Myo16	RFTN2	NECAB1	nrxn3b	CAMK2G	PTPRG	GALNT14	Gabbr2	Adgrl3	ADCY2	CSMD3	ZHX2	ANKRD50	THSD7B	Jag2	Klf7	C3orf58	DCLK1	PPP1R16B	qkib	RHOBTB2	PTPN13	ALDH3A2	LCP2	BNC2
PLCB4	SORCS3	IPO13	Gpr37	Cnksr2	RBFOX2	Grm1	Prkce	celf2	ERC1	NELL1	Myo16	PKN1	BRINP3	Sema4c	OPCML	Lin7b	PCDH1	DGKB	Mmp24	VSTM2L	Dscaml1	zbtb18	SDK2	BAIAP2	ZHX2	il1rapl1b	HCN4	mast3	fgfr1a	SPON1	PDE3A	yes1	RAPGEF6	Slc6a8
SEZ6	Dlgap4	PCDH7	Plppr5	Baiap2	cadm3	ANKRD13B	Myt1l	mast3	Barhl1	SULF2	Cntfr	NRP2	SEMA4F	Msi2	GRIN2D	NFASC	Grm7	Pde4b	RND2	NAV1	Iqsec2	NXPH1	GRIN3B	Adarb2	MARCKS	mast3	NTRK3	TACC2	TNS2	KIF1A	HS3ST3B1	Dchs1	ELMO1	NEK7
PFKP	Slc8a3	tcf3	Homer2	RGS3	ARHGAP12	SYT1	FLOT2	DOCK3	SH3BP5	Slc35f4	zgc:162928	BCL11B	Dgkq	Grm1	FAIM2	KCNC2	GRIA2	Mast4	Grin2d	GRIN3B	DTNA	MDGA1	GLRA2	ST3GAL2	PCDH1	Ust	Dscaml1	SLC1A3	Pard3	gnai2	ADGRD2	PSD	SLC37A1	CTSZ
Camk1	CACNA1A	KSR2	EPS8	Myo9a	Mn1	SCN2A	DSCAML1	TIAM1	ABLIM2	NPY2R	IQSEC3	Mdga2	PCBP3	znrf1	GRIN3B	DGKB	Cacna1i	CNTNAP4	ADCYAP1R1	Cntnap2	Foxj3	LSAMP	Gjd2	FRMD5	efnb2a	COL14A1	prom1a	Sall3	GPATCH8	Sema5b	HMCN2	EML1	PKN1	slc38a2
RIMS3	STRBP	Nebl	gpr98	FRMD5	MTSS1L	grip2	Nr3c2	Cnksr2	mxi1	AFF2	celf2	rhbdf1	Ldlrap1	rfx2	lrfn1	GRIP1	Cacng2	Htr2a	ANKRD13B	ZFHX3	Carmil3	ACAP2	FGF11	Tmem145	5HT1E	Reln	PRKCA	NHSL1	UNC5D	Macf1	SLC24A3	RGS12	slc12a9	GPC5
GABRB1	SORCS1	MLLT3	Gpr158	Tenm1	SMARCA4	Ptprs	LMO4	PLXNA2	FAM184A	Gjd2	Olfm2	slc17a6b	Ank2	Spire2	PCDH7	RAB6B	THSD7B	Grm8	FAM189A1	FRMD5	GRIN2D	PCDH11X	Nrxn2	ATP2A2	KCNH8	Ppm1e	ccdc85cb	Chst15	PIP5KL1	NCAN	pxdn	Rnf24	BAZ2B	foxo1a
Foxo3	IQSEC1	Plxnb2	KCNK2	Nrg3	Ablim1	Ptprz1	gfod1	mtus1a	grip2	ITGA7	Thumpd2	KCNK2	DLG1	PDE10A	si:dkey-105e17.1	Kdm6b	Grm8	ADGRA3	DSCAM	Grin2d	CSMD1	TOPAZ1	ZNF385C	EPB41	BRINP3	mtnr1aa	Cacna1d	fgfr2	Csgalnact1	arhgap32	Lama2	Aldh2	RPS6KA3	P4HA2
B3GAT2	CSMD3	NLGN4X	Nos1	Enox1	ATRX	Scn8a	Fbxo41	PDZD4	MCF2L2	FAIM2	nav3	USP43	USP54	tenm4	Cnih3	dlgap1	zbtb16a	STXBP4	KCNB1	OPCML	EML6	PDE3A	Robo2	ARHGEF28	SVIL	GRIN2A	MPRIP	Picalm	Ppm1l	DTX4	Dlg5	GRIA4	Gnai1	DENND4A
Scn1b	dlgap1	ARHGAP21	PDE2A	Cacna1i	EPB41	DLG1	KCNQ3	Zranb1	MSI2	CALN1	NAV2	BEGAIN	BTG1	l1cam	Robo2	GAD2	Htr2a	MCF2	TOPAZ1	Fam135b	GRIN3B	Msi2	PCDH18	SVIL	FRMPD4	HCN4	CPNE2	ST18	Itsn2	PDE1C	Rassf8	TNC	Clcn7	ncoa2
CALN1	Grin2b	draxin-A	GUCY1A2	SAMD12	ANKRD10	GABRB2	Spock1	Tulp4	Pcdh15	nkain4	GRM4	ROBO2	ASTN2	GRID1	SDK2	Cemip	GRIP1	NHS	NTRK3	Kcnc1	Nos1	Gpr158	ptprf	KCNH4	GRIA1	Sgcz	RAPGEF2	Epb41l1	ptpru	Xylb	ADGRB2	IQGAP1	Arhgef18	EHBP1L1
TP53BP2	Cacng2	Myo9a	draxin-A	ACAP3	Kcnh7	ARHGAP21	Caskin1	CERS6	Msi2	GRIN1	epha4-a	Baiap2	neurod2	Tnr	Cntn4	tubb	Rora	PCDH1	PLPPR4	INPP4B	KCNQ2	CADPS	MID2	PRMT8	OPRL1	Unc5c	SOX5	CLCN2	ptpru	ripor2	MEIS1	Slc9a3r1	Exoc6b	Etnk1
CELF5	GRIA4	NFIB	PRKCA	Cnih3	Sh2d3c	MXD4	PDE2A	Dcx	TMEM65	slc17a6b	Cadm1	Tbc1d30	Doc2b	NCOA3	GRIA4	Pcnx2	TRHDE	Dlgap2	Plcl1	ZNF385C	DOC2B	WHRN	EML6	DNER	GAD1	SYN3	KLHDC8B	PIP5KL1	USP43	dennd5b	PLOD1	FAM107A	CYTH1	DENND4A
SRCIN1	CTNND2	MPP3	Ptprd	GRM4	YTHDC1	atp2b2	Slc8a1	rab11fip4a	kdm5bb	NTRK3	Cacna2d2	SCHIP1	Wnk2	UTRN	EML6	Mdga2	PLEKHA5	XYLT1	Prickle2	KLHDC8B	GRM5	nrxn3a	FSTL4	EPB41L4B	Dpy19l1	ric8a	Whrn	CREB5	pald1	MAGI1	Phf24	Axl	Vav3	ZCCHC24
Ptprz1	DSCAML1	Dscaml1	DSCAML1	THSD7B	GNAO1	Necab1	Adgrl1	camk2d2	CLSTN1	GABRB2	GRM4	STRBP	DMD	ARHGAP12	GABRA3	CDH4	Abcc8	ajap1	KCNT1	DSCAM	MAGI2	zbtb8a.2	Khdrbs1	CACNG7	Ppfia2	UBE2E2	BAIAP3	CNK3/IPCEF1	BCR	FAM171B	Cdk17	DNMBP	jak1	JAG2
ADCY9	dph1	Sh2d3c	Cacng8	CACNA1D	SMARCD3	EPHA7	kug	rad54l2	INSR	lrfn1	GRIA3	fcho1	SSBP3	EPHA5	srrm4	Cnksr2	lrfn1l	ADCY1	MLLT3	MAGI2	SEMA4F	AFF2	Sgcd	EPS8	Dcx	sox21b	Cacna1i	SECISBP2L	DSCAM	ACAP3	Epas1	TANC1	CAPZA2	ENPP2
Agap3	DAB2IP	FUT8	MAP2	GRIN1	Ctnna2	Pard3	Dscaml1	KCNJ3	NHSL2	PEX5L	KCNA2	Plcl1	Pde4b	DSCAML1	CSMD1	Ppfia2	GABRA2	Fgf14	PLPPR5	CACNG3	Vwc2	SEZ6	HCN4	Rora	Ccdc136	RYR3	SLC5A7	Aatk	ELOVL1	Cd2ap	RHOBTB2	Reln	Atp6v1b2	MBD2
Kcnc1	ADGRB2	Epb41l1	ST8SIA1	NECAB2	ABR	PCGF3	SCN2A	palmd	mical3a	Necab1	Jup	Necab1	MPP3	dip2ba	SYT1	CDH4	GRIA3	Grik4	Mdga2	ZFHX4	NCAM1	DIP2C	CNTNAP5	ARMH4	tmeff1	EPHA3	CACNA2D1	Ccnj	Ptprt	Ephb2	Celsr1	IL20RB	TMSB10	TLN1
BRINP1	GRIA1	RALYL	ZEB2	MAGI3	PLXNA2	Ripor1	Ank2	tenm4	GABRD	Plec	ARPP21	Fmn2	NTNG1	PCDHGA2	Prr12	Slc8a3	KLHDC8B	nrp1a	TANC1	CUX2	Asph	gpc1	CDH12	CAMK2B	PSD	SEMA4F	MMP17	AOPEP	Lrrc24	Neo1	TANC1	Cadps2	ACAN	ADGRA3
FAM184A	DNER	CHL1	SLC24A3	PACS2	hs6st1b	ADCY9	PKNOX2	DSCAM	Neto2	ADGRL2	DSCAML1	Kcnh1	Sash1	FCHSD2	Slitrk1	xkr6	KCNMA1	BCL11B	rnf19b	PPARGC1A	CIT	SPTBN4	rxraa	TLR2-1	BAIAP2	PITPNM2	Grm1	dlg1	Nrxn2	SAMD4A	Sema5b	Pde4b	Ust	SPON1
CTBP2	GABRA1	Neto2	GRIA1	Olfm2	Nrxn2	GRM7	Mn1	Nos1	RPS6KA3	TENM2	ZBTB20	SH3RF3	WDFY3	GABRA2	Grin2d	TRHDE	SLCO1C1	Abcc8	DGKZ	pou3f3b	NRP2	CACNA1A	Dlgap2	CYTH1	GRIK3	P65-C	rpa1	Metrn	ZEB1	IGF2BP2	vegfaa	CDH10	ETV6	SLC5A7
Elavl4	ST6GALNAC5	GABRA6	DTNBP1	Kcnc1	Nol4l	ANK3	Patj	Caskin1	KCND3	nrxn1a	MAP1B	USP6NL	NTNG1	Kirrel1	ADGRL2	RIMBP2	NECAB1	NCAM1	CIT	Zmat4	epha4-a	GNA11	khdrbs2	ZNF385C	CPNE2	NOS1AP	TOB1	srgap2	HIP1	MEIS1	HIP1	MSI1	SH3KBP1	NHS
Ank2	Cacna1b	HIP1R	PRKG1	Ptprd	Akap6	ankrd52	CPNE8	Rapgef5	ABI2	AGAP1	DENND1B	Ptprn	PALLD	Tbkbp1	Tbkbp1	ZFHX3	TFAP2A	TRPC5	PRKG1	ADCY1	DCC	nrxn3b	ptpru	Nedd9	PRKD1	Klc1	Neo1	Flnc	LINGO1	Pard3	Cnnm2	Tnfsf10	PIK3C2A	ITM2B
KSR2	lmo3	ANKRD50	TLN2	GRIA2	Myt1l	Rims1	RIMS1	KCNIP4	FAT1	thsd7aa	EPHA5	RYR3	SLC24A2	NAV1	RIMBP2	IGSF9B	MLLT3	MAGI3	grin2a	Grm8	PLXNA1	KIF21B	EPHA7	MID1	CACNA2D3	DRP2	Fam126b	MBNL1	Cdh13	MPRIP	Slc6a13	SOCS7	CORO7	Aldh2
BAZ2B	ADGRA3	B3GAT2	Klf7	dennd5b	Klhl29	Ppp3ca	SRGAP3	HOMER1	EPB41L4B	neurod2	TIAM2	CHD7	CadN	GNA11	TRPM3	Ppfia3	Myo9a	TLR2-1	Syngap1	ARVCF	EPHA7	Reln	Fgf14	Ppp1r12a	CAMKV	DSCAM	MARK3	PTPRE	NPAS3	DAG1	cnnm4	TNC	PLOD1	Lrp5
CHD7	ADAMTS2	Sv2b	KCND1	FAM19A2	znrf1	vat1	MAN1A2	NSG2	CPNE5	KLHL4	cntn5	CCSER2	Gjd2	GRIA1	NPY2R	Jag2	ADCY8	Cacng2	BAIAP2	mfsd2b	ADCY8	FAM131B	DSCAM	Scube1	Tmc3	Pcdh19	rps2	Mag	MTSS1	RRP1	TRIM62	Chst15	wsb1	TNS2
Slc8a2	Map7d1	B4GALNT4	KCNH8	Brsk2	MCF2L2	GRK5	Grin2b	Doc2a	MLLT3	MAST2	MSRA	Doc2a	Arhgap35	gnai2	TRPC5	St8sia5	ANK3	KCNMA1	TRPC5	Adgrl3	TAOK3	EXT1	Pard6b	Cnnm2	Syngap1	MGAT5B	PARP6	PTK2	LSAMP	tmem132e	Ptpn12	scg3	DOCK11	Lama2
Unc13a	tenm4	2020-03-04	MTMR11	Clstn2	Ptprs	Vav3	FURIN	Syndig1	PTPRS	GRIN1	CACNB4	Sema4c	Ephb1	PLPPR4	NSG2	KCNB1	TNS1	ZEB2	SIPA1L1	SNTG1	TLR2-1	FRMD5	NXPH1	Dgkb	esyt2-b	grip2	KCNMA1	CCNY	Ppfibp1	tenm3	DOK6	CRB1	PACS1	PLD1
CADPS	plxna3	TVP23A	Rapgefl1	Slc35f4	JMJD1C	PLXNA2	Igsf21	syndig1l	MGAT5B	GABRB3	Slc4a11	Stk32a	EPHB3	Shank1	THSD7B	PLPPR4	Iqsec2	ST6GALNAC5	SLC1A3	NRP2	ANKS1A	FARP1	Slc4a8	Itm2c	celf3	CDH4	Efnb3	SLC4A4	LRRC75B	Kirrel3	ASAP2	SOX5	PICALM	ARAP1
ANK3	PITPNM3	Elavl4	MEF2A	CNTNAP4	Ccdc88a	Myt1	TRIM9	Cacng8	NRCAM	PCBP4	NFIX	FAM131B	BAZ2B	GPRIN3	tenm4	GRIN1	Slitrk1	grin2a	PTPRG	RPS6KA2	fcho1	Il1rapl1	Adam19	EPB41L2	Pde1a	PAX7	FLOT2	fsd1	Sgcz	PRKCA	EFNA3	Neo1	znrf2	cyp27c1
Znf521	ajap1	AUTS2	CSMD1	AGAP1	RARB	STX1A	MAGI2	TANC1	SIPA1L2	si:dkey-105e17.1	SYT14	GPC3	Adgrb1	Kcnh5	Galnt16	Tnr	GABRG3	HS3ST1	SPOCK2	SEMA5A	MPPED1	NFIB	PCLO	crhr2	VCL	cxxc4	Nptx1	AKAP13	trio	Plcb1	AGRN	cadm4	MAP4	Arsj
Atrnl1	EFNA3	Ccser2	syndig1l	Magi1	AFF2	USP43	lrfn1l	Atf6b	nrxn1a	EPHA8	lhfpl3	camk2d1	Tmem145	TSHZ2	B3GALT1	mbnl3	znrf1	PLCH1	OPRL1	ARHGEF28	mical3a	Ptprs	Elavl4	ARHGAP20	TRPC4	Csgalnact1	PPP3CC	UBASH3B	Rtkn	NCAM1	zbtb16a	atp1a1	SLC6A6	Mapk4
wscd1	CACNA2D1	LRP8	Erf	Foxj3	dctn1	hs6st1b	CSMD3	Prr7	Msi2	CSMD2	sh3pxd2a	Ano2	Jup	Ldlrap1	LINGO1	Msi2	MAP1B	nrxn3a	CD9	Slc38a3	Itpr1	anks1b	ATP2A2	FURIN	Sntg2	Lrtm2	Tcf12	ZEB2	TMEM266	CSDE1	NELL1	GALK1	MBNL1	BAZ2B
ACVR1	CNTNAP5	nadl1.1	Tspan15	Dlgap2	ARID1A	otx2	Cdh24	camkv	Auts2	Vav3	Cnksr2	Foxo6	UNC13C	Slitrk1	CSMD3	HCN4	NHS	Grin2d	INF2	Cdk14	Caskin1	GRIP1	VSTM2L	BCL11A	rasgrf2	Syn3	KCNJ3	Arhgap23	FRY	Slc38a3	Aldh2	RHOBTB2	Dnm2	Vgll4
PCDH17	FAM19A2	Srrm3	Itpr1	NAV1	Myt1l	ARHGAP9	NAV2	anks1b	IGDCC3	Nell1	CACNB4	NPTXR	Aplp2	Bhlhe40	PBX1	Gria4	otx2	GRIK3	Mbnl1	Reln	Prr7	SRGAP3	Aplp2	Kctd5	SLC39A12	Robo2	camk2d1	CYLD	USP43	Abcd3	Msi1	NRCAM	ITGB5	PLTP
Grm1	Nrg3	kcnab2	MPPED1	Dlgap2	Adgrl1	SLC6A15	GRM5	Cdh22	Fat2	MAP2	Cdh7	speg	Spock1	Wasl	EPHA7	ptpru	Wnk1	GRIN2D	GLG1	GRIP1	TMEFF2	ADCY8	KCNAB1	Cacng2	PDE2A	TRIM9	IGSF9B	CPNE8	SLC9A1	NTRK2	DOCK3	cpped1	Abi1	IL20RB
TNRC18	SAMD12	nav3	JPH1	Asap1	Chd6	fam171a2	LNX1	ANKRD13B	NRCAM	DPP10	KCNQ3	DYSF	ZMIZ1	SYNE1	Hspa12a	RYR3	CPNE8	Camk2b	PDZRN4	CDH10	Shisa7	RBMS3	nsmf	MAP1B	Prickle2	Fam126b	celf3	HEPACAM	LRP1	Ythdc2	FAM102A	DOCK3	COTL1	OPLAH
Cbfa2t2	NLGN4X	mef2d	PKNOX2	SGCZ	DAB2IP	SKI	Scn8a	Cacng2	tenm4	khdrbs2	Caskin1	FAM49A	RYR1	Cacng8	ADGRA3	SCN2A	thsd7aa	CACNA1G	MC5R	NOS1AP	anks1b	Sacs	rbfox1	Scn3b	nrxn3a	ACAP2	MSI2	ITSN2	DOCK3	SLC25A22	CACHD1	DOCK9	UBASH3B	PIK3C2A
CACNG7	SDK2	CADM2	ZNF827	DSCAML1	SEMA6C	NKAIN2	plxna4	ADCYAP1R1	lrfn1l	MMP17	rbfox1	scrib	Ppfia2	EHBP1L1	Nlgn2	Ank2	Tbkbp1	Cdh22	Sez6l	HCN4	Cacna1i	Cacng2	PPARGC1A	plxdc2	nrxn3a	NFI1	Mbnl1	SLC24A3	Brinp3	Mn1	B3GAT2	TMOD3	PLXND1	IRF8
tcf3	PBX3	PRKCA	tnfaip8l3	Pard3	Clip2	CTBP2	Neto2	ELMO2	TAOK3	KCNC2	TMEM125	RNF38	CORO2B	MPPED1	Pcdh15	Agbl4	Adgrb3	KCNT1	CACNA1B	Ephb2	Fgf13	SRPK1	NECTIN1	ST6GALNAC5	NRIP2	OPCML	TRIM36	dytn	RFTN2	LRP4	CCDC9B	Grid1	SLC5A7	SLC25A22
Vav3	PCBP4	DCC	CLU	OPCML	plxna3	ERC2	Ptprd	R3HDM1	Oxr1	Pcdh15	GRIN2A	Cntn4	cnr1a	cntn1a	DHRSX	Unc80	Tmem117	dlgap1	ZEB2	NRP2	UNC5D	znf423	Cdh7	Kcnip3	NSG2	Tjp2	fcho1	MYO6	Ptprd	CHD7	Ptprz1	ADAMTS6	Atp10d	PWP2
PROX1	VSTM2L	nrxn3a	PPP3CC	Pard6b	tmem132e	BACH2	PCLO	ripor2	anks1b	Osbpl10	sept8a	Ppargc1b	ZNF536	FAM102B	NAV1	Epb41l3	LINGO1	Galnt10	LRRC7	Cnksr2	NWD2	cdh2	MGAT5	HOMER3	HNRNPK	tmem178b	TSC22D3	CA14	CNTNAP4	Snrnp70	gnai2	NPAS3	vmp1	AP3B1
ZBTB46	Lingo2	GABRB2	cadps	BCL11B	DBN1	Clstn2	Rgs12	VSTM2L	Foxo6	DCLK1	CDH4	UNC13A	sez6	SULF2	CTTNBP2	CIT	CIT	TRPM3	CadN	RALYL	PRKCG	KCND3	nell2	SLC8A1	FAM20C	BAZ2B	PKN1	DOCK1	RALGAPA2	NPNT	Dchs1	POT1	rxraa	CTNNA1
SPTBN4	LRRC7	ADCY2	R3HDM1	ADAMTSL3	Bahcc1	Nlgn2	Gpr37	asic1c	UNC13C	OPCML	Grm3	wscd1	NDRG3	TRIM9	EPHB1	GRIA1	Slc4a8	NAV1	KCNN3	Zmiz1	Dcx	Rora	NCAM1	nxn	Iqsec2	ARHGAP5	FAM184A	SWAP70	gnai2	CPNE8	Plcb1	MARK3	PID1	Kcnip3
CASK	Sgcd	Pde4d	TOPAZ1	znrf3	nrp1a	Plekha6	Ptprs	SIPA1L3	SLC24A2	Hcn2	EPHB1	gpc1	slc17a6b	Crebrf	PCBP4	SH3GLB2	arid5b	EPHA7	SEZ6	Vstm2a	CNTNAP5	asic1b	Slc4a11	RYR1	NTM	Slc38a3	GABRA3	Erc1	DACH1	LLGL1	efna5b	HEPACAM	BTG1	Gmds
Gpm6b	SDK2	Igsf3	ARHGAP44	asic1	Anks1a	GABRB3	Mast1	Cemip	Fgf14	Tmtc2	Gpr158	NRP2	spns2	CHD9	Tenm1	RNF31	MGAT4A	si:dkey-105e17.1	NTSR1	Auts2	DBN1	BCR	nrxn3a	CLASP1	SAMD9L	Tbkbp1	PPP2R5C	ZCCHC24	Epb41l1	Abat	Wnk1	PRKCA	CLTC	DOCK1
Bhlhe40	Cacng8	ASTN2	GRM5	CACNA1G	TUBA1B	KCNC2	ELFN2	Cacng2	NPDC1	Sash1	STRBP	lhx9	DLG2	SRPK2	Carmil3	ADAMTS2	CNTN3	PTPRG	Baiap2	Ptprd	npr2	gfod1	Cntnap2	CPNE8	Tbc1d8b	PDE3A	NECTIN1	ABCA2	CLASP1	NRCAM	Exoc6b	FAM69C	GRK6	FARP1
tmem178b	LRRN2	adam22	PRSS12	Anks1a	PCDHAC2	rasgef1ba	Olfm2	Tox2	qkia	NCAM2	Bsn	Apba1	DIP2A	DAB2IP	PCLO	Ntng1	Galnt10	PCDH7	LRRN2	dlgap1	Raly	ITGB5	ADGRL2	Cacna2d2	celf4	Aifm1	CHD9	slc38a2	STK32C	LMNB1	Adam12	CLCN2	ivns1abpa	Sema5b
adam22	ZFHX3	Nol4l	SLC8A1	Nr1d2	PTK2	TUBA1B	Rtn4	RYR3	FRMD5	Tcf4	SAMD12	SLC5A7	DGKB	UNC79	grip2	RAB3A	nrxn3a	DHRSX	GABRD	CSMD3	PLEKHA5	Ptprt	Syt2	ADCY2	IQSEC3	SLC6A1	Sash1	Hook3	MAP4K4	GPATCH8	ccdc85cb	GRM8	SNX29	FAM102A
LRP8	Sntg2	KCNJ3	Uchl1	BEGAIN	PCDHA8	KCND2	FAM13B	2020-09-05	Unc5c	SRPK1	SH3RF3	hs6st1b	CELSR3	TFAP2A	NELL1	Cacna1b	CNTNAP2	ALK	GRIN1	FAM189A1	Nrxn2	Oxr1	CTTNBP2	atp2b2	GALNT14	HLF	SDK1	LGI3	Gabrr1	SRGAP3	Grik4	Vav2	Nol4l	ITPR2
neurod2	EPHA7	SKI	Dcx	GALNT18	tet3-a	Gjd2	TUBA1B	SLC5A7	CACNA1G	tenm3	PSD	MAP4	Nebl	MTA1	OPRL1	PLXNA1	PCLO	CSMD1	CTTNBP2	NSF	GPATCH8	Syn2	tenm4	Pip5k1a	Cacng2	GRM4	PBX1	Arhgap22	Enox1	Il6st	Tcf4	NOVA1	PDE4B	DNMBP
IQSEC3	SLC8A1	MSRA	Ppm1e	IL1RAPL1	Grin2b	Nr3c2	khdrbs2	Grik4	PTPN4	CHGA	spire1	jmy	UNC5C	P65-C	GRIA3	NAV1	Cacna1i	PKP4	Tox2	EXT1	Tmem132c	Cntn4	TAOK3	arhgap21	ADCY8	Gbe1	TMEM65	MPP7	TBC1D12	SCLT1	rfx2	DDAH1	ifnar1a	fgfr1a
Ano1	SH3BP5	Enah	Grid1	GRIN2D	PCDH10	ARPP21	Wasf1	Mink1	slc17a7	Cbx4	thsd7aa	RIMS1	Necab1	Dlg5	Magi1	Rapgef5	Carmil3	TNFRSF21	R3HDM1	asic2	SYTL5	Unc13b	SLC18A2	MEF2A	Hectd2	AMIGO1	dlg1	GRIK3	AGAP1	CDK17	LRP8	NCAN	Osbpl9	SLC39A6
SYT7	LHFPL4	jarid2b	Cadps	DOC2B	EPB41	RBMS3	BRINP3	ptpru	ADAMTS6	PRKCA	plxna3	Unc80	Cnksr2	DENND4C	FAM131B	PKIG	NFI1	Slc12a5	ADCY8	PBX1	Mmp24	DLG1	DLGAP1	PRKCG	PPP2CA	MSI2	KCNJ3	MYO6	PCBP4	Auts2	efna2	WLS	OSBPL5	KIAA1217
atp1a13	FRMD5	ZSWIM5	Whrn	PITPNM3	Nckap5l	Pcdh19	CTNND2	GRK5	FSTL4	GRIN3B	anks1b	EPHA7	Oxr1	ndrg2	GRIP1	CACNA1E	anks1b	GRIA2	gse1	MPP3	TANC1	Epb41l1	ADGRB2	Myo10	KAZN	STX1A	TOX	qkib	Macf1	Kirrel3	Tmcc1	AFDN	Ttc3	Glcci1
MAML3	ALK	DACH1	SLC5A7	veph	Rora	USP43	Phf24	fzd3	IPO13	Cacng8	esg1	zic1	EXT1	Dnm1	SPOCK2	ARHGEF4	DGKD	MSI2	Klf7	Galnt10	TVP23A	Dlgap4	SULF2	SLC8A1	GALNT18	olfml2a	Robo1	PICALM	smurf2	ARHGEF17	ptprf	AKAP13	ITGAM	Rassf5
KCNH1	OPCML	Pde4a	ADAMTSL3	Galnt10	Crebrf	DSCAML1	GRIA3	TCF7L2	ARFGEF3	lhfpl3	DTNBP1	ZFHX4	DPP10	SSBP2	GABRA1	Galnt10	Sez6l	Cdh24	Shank3	GRIN2D	Psd2	asic2	nrxn1a	STARD13	DGKI	RAB37	DBN1	slain1	USP43	PBX1	Ltbp1	Adgrb1	FGL2	RCJMB04_21h11
ERC1	PLEKHA5	asic2	Prkce	TTC28	MYO18A	Klf7	Galnt10	TLN2	SH3PXD2B	usp13	HOMER3	Wnk2	Cpne9	Mmp16	Clstn2	FSTL5	lmo3	CadN	cnih2	LRP1B	LRP1B	VLDLR	SORCS2	Klhdc8a	PRICKLE2	Itpr1	far1	Tmem170b	NTNG1	grid2	MAP4K5	TBC1D1	GPATCH8	apoeb
Dock4	GRIN1	ATAD2B	CHRM2	EPHA7	PTPRN2	Tcf4	KANK4	Scn8a	PACS1	OPRL1	Mgll	NRCAM	CNTNAP4	Grid1	Pde4b	KIRREL1	ADGRL3	plxna3	2020-03-08	FOXP2	Cacng2	GNAZ	DOCK11	CACNA1E	GPRIN1	CSMD3	Sgsm2	ARAP1	Aak1	Slit2	SEMA6D	MON2	SPECC1	FAM13A
Cacna1c	sh3pxd2a	ZFPM2	TIAM1	Shisa6	CHD3	NAV1	PRSS12	KLHL4	nav3	NRCAM	Dlgap2	Slc4a3	CHD7	Wasf1	Kctd1	IQSEC1	DOC2B	NWD2	CPNE2	NELL1	lmo3	Chd6	ADAMTSL3	MPP7	SLC24A3	snap25b	SNRK	Aplp2	slc12a9	Adam19	NFIX	Cdk17	Abcc3	sgk1
GRM7	ADGRL2	Mark4	PTPRN2	KCNMA1	Pcdh19	adam22	KIRREL1	CKB	CDH10	Sez6l	DPP10	SIK2	mboat2	PACS1	ADGRL2	plekha7	BACH2	LHFPL4	GOLGA3	prom1a	OGT	STEAP2	IGSF9B	Lrch1	Prr7	SDK1	DGKB	LANCL2	NTRK2	ppp1r10	GAB1	BAIAP3	Nlrc3	Notch3
ptprf	AFF2	RBMS3	MSRA	DAB1	dpysl3	Gabbr1	LINGO1	ANO7	snap25b	Pard6b	LRP1B	DSCAM	PICALM	NFIX	CDH6	SLC5A7	FAM19A2	Cacna1i	MYO10	Galnt10	KIRREL1	SH3BP5	dennd5b	ARHGAP12	KCNC2	Cdk14	TM9SF2	CDK5RAP2	CASK	ttyh2l	FAM171B	ADD1	eef1a	LIPE
ptprf	GRM4	Ptprz1	Kcnk10	Cacna1b	Zswim6	Enox1	COL14A1	Slc38a3	FURIN	NCKAP5	BSN	RAPGEF6	DPP10	Bsn	MPP3	khdrbs2	ZMAT4	PLPPR5	Pde1a	CACHD1	DUSP8	Efnb3	MAP1B	ZFYVE9	efr3b	Grin2b	DPY19L3	Ascc1	Epn2	efna5b	znrf3	FNDC3B	DENND1A	GRK4
SLC24A2	NPY2R	GABRB1	LMO4	Hspa12a	Ctnna2	KCNMA1	KIAA1549L	KCND3	MAST1	Il1rapl1	OPCML	B3GALT1	TLN2	Dtx1	DPP10	KCNQ2	Rapgefl1	Phf24	CAMK2A	FRMD3	Plcb1	OSBPL6	GABRA3	MPPED1	Auts2	Znf385a	TJP1	Atrnl1	DCLK2	hs6st1b	FRY	Vgll4	Picalm	PRKAG2
GALNT13	Cacna1i	Ube2ql1	FAM189A1	IQSEC1	SIPA1L1	nsmf	RBFOX3	KCNMA1	KIFC3	Tub	CASQ1	luzp2	HERC1	Scn3b	Tnr	NHS	NELL1	UBASH3B	Syngap1	CTNND2	PLEKHA5	C2CD5	CACNG3	zbtb8a.2	Agap3	rad54l2	SPOCK2	Rtn3	DYSF	Nek6	CPNE8	Grm8	GAS7	AFAP1
Kalrn	PLCH1	LHFPL4	Dscaml1	ARHGAP12	MAP4	SYNE1	ANKRD13B	EPHA6	MAML3	Sema4c	lhx9	Homer2	RASGRF1	znf423	Cacng2	SLC24A3	KCNK2	Atp2a2	ARID1B	CABLES2	CADPS	RCAN3	RGS3	Kcnd3	PCDH1	DHRSX	Akap6	USP43	Ppp1r14b	ptprf	LRP1	TMTC2	REEP5	RALGDS
Ank1	CadN	FARP1	NECAB1	MTCL1	arnt2	DCLK2	EPHB3	Jph3	ext1c	TRIM36	mgat4b	strip1	PLXND1	EPHA3	CDH10	Pde1a	mast3	Mdga2	Dlgap2	Nell1	UNC13A	BEGAIN	MCF2	PDE10A	Mbnl1	GRIP1	ZBTB20	phb2	STAT5B	FRYL	BRINP3	CTTNBP2	Dock4	KEAP1
RBMS3	FAIM2	Dnm1	Bsn	Barhl1	celf3	Aplp2	celf4	SPON1	SCG2	EPB41L2	Cacna1i	upf3a	il1rapl1b	GABBR1	prpf31	ine	Grin2b	Tox2	TMEM132C	TMEM132C	TOX	DLG2	GPRIN3	PEX5L	Ptgfrn	SYT1	SLC25A22	Rap1a	Tjp2	AFDN	Erf	DAB1	Sppl2a	Gimap8
mxi1	Enox1	PDE4B	GABRA2	PCDH7	hsc71	UNC13A	Pcdh15	IL1RAPL2	Gpr158	TNC	TPD52L2	dph1	DSCAML1	B3GAT1	Fgf14	Grin2b	KIF5A	ATP2A2	sez6	Carmil3	myrip	Dlgap2	CSMD2	RASAL2	fcho1	NEURL1	PRUNE2	Fez1	NAV1	arid5b	FNDC3B	SYDE2	GRB2	znrf2
MTCL1	LRP1B	FAT1	RFTN1	Slc12a5	CHD9	gfod1	TMEM131L	CNTNAP5	AUTS2	SLC6A1	DOCK11	DPP6	SCG2	SYT14	FRMD5	Dlgap2	Ppp3ca	GRIN1	Tub	btbd11a	Sgsm2	NEGR1	GPC6	Kcna3	Adgrb1	Nell1	Lingo2	DIP2A	MPP7	CELSR2	Grid1	Tmcc1	ccdc22	Dlg5
2020-03-09	Slc4a11	PCDHGC5	pitpnc1	SH3BP5	Slit1	Ppargc1b	tubb	GRIA1	SYNE1	PREX1	slc44a2	KIF26B	vwc2l	CTTNBP2	PLEKHA5	ADCY3	CDH6	app	ARPP21	Sdc2	ZEB2	KCNIP4	Cdh13	Tnik	IL1RAPL2	ALK	GABRG3	LRP1	IL20RB	txn	Meis2	Gak	ankrd52	LIMA1
SYNE1	PLPPR5	btbd11b	Cacng2	ZMAT4	CARMIL1	ASTN1	zbtb18	DOCK3	Aplp2	Ppp1r1a	cdh2	ADCY5	nat8l	KCNAB1	SLC37A1	Fgf14	otof	Mctp1	Slc8a1	KCNIP4	PKNOX2	SYNE1	SYT1	RFTN2	Tnr	GABRR2	TLR2-1	Adgrb1	Cdh7	MARK3	Kif1b	NFIX	NAV1	TNS1
DIP2C	rbfox1	SH3PXD2B	PTCHD1	Necab2	Klf7	ABI2	Aplp2	HIVEP1	PCDH17	RALYL	TNS1	C2cd2l	ARL15	Crkl	Dlgap2	SVIL	PPARGC1A	aldocb	FRMPD4	BSN	CARMIL1	IPO13	speg	SLC6A8	BEGAIN	Kcnip3	ANKRD26	prom1a	SRCIN1	B3GAT2	ttyh3	B3GLCT	Man1a1	mknk2
CAMKK1	CACNA1D	LRP8	Cntn3	SYT1	nadl1.1	LRRN3	Ppfia3	Homer2	PLCB4	Smpd3	KIAA1549L	GALNT18	PCDH17	PTPRE	ext1c	EPB41L2	TOPAZ1	CALN1	ZNF385C	Il1rapl1	Sv2a	myrip	vwc2l	sh3pxd2a	DGKB	Slc12a5	RIMBP2	TJP1	Sash1	Trak1	PLXND1	Sorcs3	TRPS1	DDR1
DGKD	Pcdh15	cdh2	ARPP21	Cacng8	CTNND2	tenm3	KCNN3	CRY1	FAM20C	OLFM1	PLXNA1	Cbarp	TNRC18	RAB32	CPNE5	CIT	SKI	SULF2	GLRA2	DBN1	TRIM9	Fat2	Ctnna2	ELFN2	Man1a1	Gabrr1	LRP6	PLXND1	cadm4	Rev3l	CNTN3	Phlpp2	RNF13	SLC5A7
Camsap2	znrf1	PLXNA1	XYLT1	Zmiz1	hsp90ab1	JPH1	Map7d1	Shisa7	Grm7	EPHA7	RAB6B	INPP5A	Ncan	BICD1	Unc5a	Prr7	Ppp2r5b	Tbkbp1	PTPRN2	MAP1B	dye	GRIN2A	CTNND2	DLG2	UNC13A	SEMA6A	DGKI	Sash1	MAML2	CBX7	Col16a1	Grm8	cnnm4	NEDD4
DPP10	Abcc8	FAT4	hdac9b	FAM20C	KDM4C	Cacnb1	Rere	DGKD	Nrxn2	HCN4	MAP7D1	OLFM1	NDST1	ncoa2	Grik4	Man1a1	Lrrk1	lrfn1l	AOPEP	Clstn2	Ctnna2	STRBP	GABRR2	Baiap2	Sgcd	NPTN	MAGI3	TRIM2	KIAA1549	CERS1	DDR1	LRRC4	CBL	EGLN2
STX1B	LRFN5	ppp2r2b	Pgbd5	CLSTN1	Sema6d	UNC13C	ZNF609	SCAPER	Dnm1	FAM20C	Rora	RBFOX2	MGAT5B	Adgrl3	RALYL	ST6GALNAC5	Cnih3	Grm7	CHL1	vstm2b	TRAF4	Brsk2	FGL2	SVIL	dlgap1	Rapgef5	GABRA2	DPYSL5	Camsap2	CDH10	Plec	ADGRB2	AP2A2	slc23a2
ZNF462	MPP3	ATP2B1	MYCN	GRIA3	Ephb1	Klhl29	TVP23A	DAPK1	TNKS2	ADAM23	FSTL4	SORCS1	DCLK1	Wnk2	DAB2IP	slc44a2	PTPRG	Igsf21	Epb41l1	myrip	PDE3A	ttyh2l	PDE3A	CDKL5	Ccdc88a	CCDC50	INPP4B	DUSP7	SLC4A4	rsrp1	Nell1	CD81	ARL15	slc20a1b
C2cd2l	TRPC4	Olfm1	ABI2	tenm4	MAST2	PACS1	PSAP	PI4KA	HIP1R	DAB2IP	uhrf1bp1l	PC	DST	NFIX	tenm3	Scn8a	CELF5	Pcdh15	ADCYAP1R1	TRHDE	HSPA4	RBFOX2	Epb41l3	CHN1	ZEB2	DENND1B	Adgrl1	FNBP1	FSTL4	BAZ2B	sh3rf1	ADGRL2	MEF2C	ADCY2
DPP10	RYR3	nrxn3a	ZBTB46	Brsk2	Nrxn2	APBB2	KCNIP4	desi2	PDZD4	ACAP2	Gpr158	ADGRB2	SHANK2	lhfpl6	Pde4b	PRKCG	Jph1	SPTBN4	garnl3	Cacna1b	fyn	Prr7	DGKB	dnajb6-a	lmo3	nrxn1a	RCAN3	Nckap5l	Ptpn9	Kif1b	ARHGEF10L	fyn	SBNO2	Snx33
KIF26B	Cacna1h	SIPA1L2	TLR2-1	RIMBP2	PTBP2	FAM171B	Sntg2	Kcnh2	SRGAP1	Foxj3	anks1b	NECAB2	khdrbs2	GABRB4	Neto1	PCDH1	Syngap1	DACH1	Rgs12	Igsf21	Pcdh15	Tbkbp1	TRPM3	Trim66	SEMA5A	Nrxn2	HIPK1	Rnf122	Grik4	rps2	TRPS1	KIF13A	slc38a2	FLVCR1
kcnab2	LRFN5	CADM1	Camk2b	Slc24a4	TENM2	Sh2d3c	Dtnb	Dlg4	CTBP2	ELFN2	GRIA2	USP43	TJP1	TMTC2	ZFHX3	MAGI2	Tenm1	NSF	DENND5A	SCG2	SHC1	CHD7	NCKAP5	C20orf27	HCN4	Bsn	Rims2	MAN1C1	PLCH1	eef1a	phactr1	NT5C2	Lrrk1	Lrp2
nrn1	GRM5	clasp2	VLDLR	lhfpl3	Ptpn12	INSR	Efnb3	PTPRN2	TLE4	TNS1	SHANK2	CNTNAP4	Fam126b	Tcf4	Mdga2	ADCYAP1R1	Meis2	cadm4	Rapgefl1	Unc5a	Picalm	Fam126b	Cdh24	SYT7	PHACTR3	Ptprt	GRM5	Arhgap17	Adgrl1	STK32C	Sgcz	Plec	rps2	Diaph1
Ptgfrn	PRKG1	ndrg4-b	Cacnb1	TRPM3	PTPRO	stxbp5l	Slc4a11	Cplx1	Dock4	SYT1	RAPGEF6	Auts2	plxdc2	ANKRD28	AFF2	Magi1	Clstn2	PLEKHA5	COL14A1	Phf1	Kif21a	cdh2	BRINP3	dhtkd1	SCG2	SPOCK2	Cntn4	GRB10	NLRC3	USP25	ZCCHC24	ETV6	Ate1	wsb1
PDE4B	Mctp1	TRIM9	Kbtbd11	nrn1	Lingo2	Iqsec2	KIF5A	Rc3h2	ADAM23	GABRA5	Wnk2	RYR1	tubb	Dlg3	Nell1	Dpf1	St8sia5	ARHGAP12	fndc5	Nrg3	CACNA1D	PRKAR1B	KCNB1	GAD2	OPCML	Tnik	CadN	dennd5b	EPB41L3	DACH1	MEIS1	cnnm4	tab2	Ppp1r13b
TOB1	SDK1	Magi1	UNC119	MAP2	ZNF609	Slc4a7	CA10	RAB11FIP5	CLCN6	tle3b	DCC	axin1	SFPQ	FGF11	Ppfia2	Nol4l	Nrxn2	GRM8	Man1a1	Anks1a	Kdm6b	TJP1	TNS1	Znf385c	ZNF385C	Rabgap1	Nebl	PARD3	IL1RAPL1	Patj	IQGAP1	efna5b	HIF1A	PLOD1
Barhl1	Plec	RBFOX1	STX1A	TNFRSF21	RBMS3	DIP2A	PITPNM3	CSMD1	Snrnp70	SGCZ	Myo9b	CDK17	Dchs1	Akap2	lrfn1l	asic1b	EPHA7	VLDLR	Plcb1	KCNC2	arid5b	Man1a1	cntn5	Kcnn2	syndig1l	NOS1AP	Sgsm1	HIPK1	OPCML	HIF1A	MAGI3	midn	Il6st	ACTN1
Nptx1	PACS2	ZMIZ1	Unc80	PCDH9	Sptbn1	slc17a7	TUBA1A	Mbnl1	ext1b	ANKS1A	Cnih3	KLHL5	GRB2	KCNJ3	thsd7aa	Kcnk10	Slc12a5	Hspa12a	KCND2	rgs8	Tox2	Dscaml1	ANO4	arhgap32	ABLIM3	Ptprd	ARFGEF1	Mark2	cntn1a	NFIB	USP43	CADPS2	Ythdc2	CLCN2
ndrg4-b	RIMBP2	MYO18A	PPFIA4	Ank1	TNRC6C	ATP6V0A1	hs6st1b	NTRK3	Nfatc3	Tbkbp1	ZFPM2	STX1A	cadm3	Dpp6	Tnik	SORCS3	Cnksr2	ELFN2	Pgbd5	dph1	PAK5	CACNG3	Neto1	USP43	CAMK2B	garnl3	INPP4A	CAPN1	NCAM2	Tnik	ttyh2l	asic1b	RRP1	Abcc3
KDM6B	LINGO1	Agbl4	Sema4c	Cacna1b	EPHB3	FDPS	Caskin1	kcnk9	SEMA6A	BCL11B	PBX1	plekha7	SRCIN1	si:dkey-105e17.1	Cacna1b	Tub	Cdkl5	Hcn1	NOS1AP	ADCY6	ripor2	nell2	Atp2a2	INPP4A	ST8SIA1	FRMD3	SLC16A3	FASN	BRINP3	HIPK2	EPHA4	Kirrel3	LASP1	BCL2
Camta1	Il1rapl1	WDFY3	Mbnl1	SPECC1	DPY19L3	SIPA1L2	Rims2	Kdm6b	NDST1	Slc8a3	SORCS2	LNX1	Kcnh7	arid5b	Caskin1	celf3	KCNN3	GRIN1	Cpne9	NBEAL1	Rabgap1	STT3B	PEAK1	R3HDM1	NEURL1	SPAG9	nkain4	TLE4	SPON1	INSR	NRIP2	sept8a	CHSY1	USP2
NHSL2	PTPRG	ankib1	CadN	CACNA2D1	Acer3	Gpm6a	Ank2	Asph	Adgrb3	ptprf	ST6GALNAC3	Olfm2	Syn2	MCTP1	SMARCA4	FSTL4	TLR2-1	CACNG3	DIP2C	TNS1	Olfm2	dye	Nfia	Sec14l1	NECAB1	IL1RAPL2	zgc:66014	mid1ip1l	ZMIZ1	NOS1AP	DDAH1	Tcf4	IGF2BP2	INPP5A
SATB1	Myt1l	KDM6B	SFMBT2	Pde4b	Eml4	TP53BP2	MAP1B	DBN1	GRM7	CPNE5	Sdc2	Gramd4	Runx1t1	Tspoap1	Cacna1b	ADGRA3	Prkce	Cacna1b	NTRK3	Calcrl	BCR	CDH11	ABLIM3	GRAMD1B	GRM4	FRY	Enox1	Hivep2	TMEM132C	Tspoap1	FAM49B	GRM7	Slc36a1	zfpm1
draxin-A	DGKB	Cdh13	TRIM9	Fat3	Dchs1	Pde4a	TANC1	prom1a	GABBR1	GRIA2	SAMD11	NELL1	CACNA1D	gulp1	PLCH1	Aplp2	plekha7	Slc8a3	Doc2a	DLG2	RAB3A	btbd11a	sphkap	Cpne4	Tmem163	Nectin2	APBB2	sgk1	SIPA1L3	Crebrf	alcam	Lrch4	ARHGEF6	GRB10
B4GALNT4	IGSF9B	Dock4	RBMS3	LHFPL4	LRP1	SEMA6D	Fgf13	rnf19b	ASTN1	cntn5	UNC13A	Dtx1	FRMD3	PDE7B	CNTNAP2	Mdga2	KCNT1	Plppr5	NPDC1	Scn8a	GLRA2	GPC3	Ptprd	fndc5	DGKH	Asph	ZMAT4	Faf1	FREM2	SUGCT	NCAM1	Plcb1	CCNL1	Hdlbp
CPT1A	nrn1	Kdm6b	zbtb18	EPHB3	LRP8	STXBP5	znrf1	Map1a	cnr1a	tpst1	GNE	AUTS2	Tnr	PLCH1	Abcc8	GUCY1A2	CHRM2	atp1b3	ADCY2	RIMBP2	Chrm3	Galnt16	Dpp6	Ptpn9	Adarb1	LMO4	API5	Tmem117	Tcf12	RPS9	NAV2	ANKRD6	NUB1	Nt5dc2
API5	PCDH11X	Shank3	FAM131B	Nrxn2	GRIP1	Nptxr	Syngap1	SPTBN1	KCNIP4	Magi1	CTBP2	Necab2	UBASH3B	Epb41l1	Ajm1	Myo9a	EPHA8	FGF12	MAP2	INPP4B	Myo9b	GNAO1	MAPK6	EBF1	Ncan	IQSEC3	SDK2	PKP4	pacsin1b	DCC	RASAL2	Znf385a	CD81	vmp1
Igsf21	CHRM2	DSCAM	SYT7	RALYL	Cntn4	KDM6B	Atp8a1	dlgap1	RBMS3	CPNE5	Epb41l3	Rims2	Scn8a	GABRA5	PLEKHA5	Znf385c	MAGI2	Rora	HIP1	RFTN1	Calr	RGS3	nrxn3a	ankib1	OXSR1	ppp1r12a	KCNB1	Clip2	Grin2d	PCF11	CRB1	SAMD4A	Vipr2	Adam12
PDE10A	GALNT18	ZEB2	KSR1	CSMD3	ACVR2B	Klf7	ARHGEF4	Grik5	BTG1	Gabbr2	GDPD5	Wnk1	FAM131B	NOS1AP	Ctnna2	GAD1	NRP2	Myt1l	PBX1	RHBDL1	MAPK8IP1	Fgf13	CNTNAP4	Ciart	Gramd1a	KIAA1549L		RALGAPA1	TMEM132D	MAP4	gulp1	FASN	hsc71	pxdn
Rem2	Nptx1	MAP4K4	CLCN2	ADGRL3	Zmiz1	2020-03-04	AK5	Robo1	mef2d	asic1b	Patj	DIP2A	Klf7	GRIA2	Myt1l	TUBA1A	BEGAIN	GRIP1	SHANK2	PPFIA4	EML5	CACNA1B	Ctnna2	Slco3a1	cnr1a	RIMBP2		DUSP16	Adam19	DOCK3	slc20a2	BCL2	INPP4B	Gls
STRBP	Brsk2	Mmp16	Slco3a1	DOCK3	MAP4	Cacna1h	ARHGAP44	KCNAB1	ATP5J	FRMD5	ASTN2	CDH4	B3GLCT	PLCH2	PCDH1	GRIA4	Myt1l	CSMD3	GRIN2D	DPP10	Sacs	Atp2b3	Clstn2	slc23a2	GNAO1	ARVCF		cadm4	fcho2	WNK3	GALK1	CBLB	WWP2	slc47a1
RIMBP2	Cdh7	DIP2C	GRIA3	NPY2R	DDX5	Rtn3	MAN1C1	Grid1	srrm4	STMN4	RALGAPA2	Shank1	TLE4	TAOK3	TNFRSF21	lrfn1	CHD5	ADGRL2	nr3c1	EDIL3	Mdga2	Igsf3	Pard3	SLC24A3	Nalcn	NECTIN1		CHD7	TRHDE	Ank1	arhgap32	Thrap3	DOCK1	atp1a1
GABRB2	ACAP3	map3k10	HERC1	FAM19A5	NCKAP5	Hivep2	Rhbdl3	NDST4	B4galt2	Grik4	DMD	ANKRD13B	EPHA7	ARHGEF12	FGF12	CDH18	ROBO2	FAM19A2	CPNE5	CTNND2	MAST2	TRPM5	Myt1l	ELMO1	ADGRA3	Slc8a3		Acsl4	CTTNBP2	TNRC18	UTRN	KIAA1211L	GNAO1	UTRN
GABRB3	FSTL5	NCOR2	rundc3b	Robo2	FTO	Epb41l1	clvs2	MLLT3	Plec	PACS2	PIP4K2A	celf4	slc38a2	JPH1	CDH11	LRFN5	Fgf14	STEAP2	Phldb1	CADPS	SNTG1	TMTC2	FSTL5	Rtkn	Cdk14	Wasf1		MAPT	ARHGAP6	ZBTB20	dennd5b	CARMIL1	TBC1D22B	CSDE1
RASGRF1	Tenm1	Kcnh7	LRP1	dctn1	nipblb	app	Adgrl3	ZMYND8	Foxo3	MMP17	Baiap2	ATP2A2	Caskin1	CERS1	LHFPL4	SDK2	TNFRSF21	MID2	palmd	IL1RAPL1	Ppfia3	IL1RAPL1	Sema4c	trio	UBE2E2	NEGR1		SAMD4A	NTM	ZMIZ1	NOVA1	Lamb2	dip2ba	SBNO2
sphkap	DLG2	ERC1	znrf1	DAB1	jarid2b	CLCN6	Plcb1	PLCL2	API5	Syn2	slc44a5b	AP3B2	Asph	LRRC7	GRM5	DOCK11	Dlgap2	RHBDL1	RBMS3	GJD2	Slc2a13	slc44a5b	OPCML	CCDC88A	crhr2	Ppm1l		far1	Dach2	TRIM36	CKB	Kif1b	MARK3	Msi1
Dnmt3a	NELL1	CASK	SHANK2	Abcc8	NAV1	Slc8a2	RIMBP2	Ppm1e	cdh2	nrp1a	Nrg3	Nol4l	CADPS	Tmtc2	Ctnna2	tenm4	Fat3	CLSTN1	speg	CSMD2	St8sia5	Ephb1	Cacng8	Slc6a17	Map2	MAGI2		Kif1b	Cntn4	Msi2	Sash1	SRGAP3	fcho2	PC
Reln	PARD3	RBMS3	HOMER1	GRIN3B	KDM6A	PLXNA2	TNKS	NDRG3	celf3	grip2	HIVEP3	Htr2a	Pcdh15	MCF2L2	Tbkbp1	EVI5L	efna5b	DLGAP1	PBX1	KIF21B	CDK17	UNC5C	Ank1	CNKSR2	camk2d2	ABCC9		TMEM189	dennd5b	PPFIA1	CD81	FAT1	rps3	Lrch4
cntn1a	lrfn1l	LNX1	ELMO2	CABP7	ADGRL2	TANC1	Nrxn2	Pard6b	celf4	KLHDC8B	Robo1	LMAN2L	Dlgap4	PCDHGC5	Shisa6	Sema6b	Nr3c2	Brsk2	CNTNAP2	Mmp24	Dchs1	EPHA3	ZMAT4	CEP85	DSCAM	PCDH1		ddit4	BRINP3	HIPK1	Kcnn3	PARD3	celf2	gulp1
NTRK3	ADCY8	ALK	speg	mtnr1aa	THSD7B	EPHA6	mast3	ADAMTSL3	ZBTB20	Fgf14	NTRK2	SULF2	PCDH10	CAMKV	Slc12a5	ACSL6	cdh2	FAM131B	PDE9A	Cntn4	Bcar1	CACNA1D	DHRSX	Slc25a23	GABRG1	ATP2B1		PNPLA6	SLC22A23	FLOT2	Cnksr2	Ptprz1	Nelfb	HEXB
SYT7	Robo1	Brsk2	NTRK2	CA10	AGRN	NFASC	Tmc3	PSD	sez6	TTC28	EML6	ptpru	ATAD2B	HIP1R	Sema6d	AFF2	Pard6b	srrm4	GPRIN1	DPP10	si:dkeyp-117h8.2	Kctd1	DENND4A	fyna	KLHDC8B	Msi2		RPS6KA3	FRMPD1	INSR	arhgap21	DHRS11	ITSN1	FURIN
luzp2	CHD5	GRID1	BRWD1	lmo3	ext1c	Olfm1	NECAB2	KCNG2	SLC6A6	IL1RAPL1	SLC24A3	ERC2	Usp6nl	ADCY2	MPPED2	CHD5	PLPPR4	Sacs	LDB2	ATP2A2	CHGA	Kif21a	TANC2	PRICKLE2	Aplp2	Mn1		gnai2	mbnl2a	HIP1	PLEKHA7	Robo1	CSDE1	fgfr2
MTUS2	Kcnh1	INSR	Nptxr	nsmf	cdh2	btbd11b	Pde4b	CACNA1B	phyhipl	PCDH7	Grm1	Unc5a	CLSTN1	ptpru	MAGI2	vat1	Enox1	GABRA1	SRCIN1	nrxn3a	Pde4b	BACH2	GRIN2A	ARL4A	TBC1D14	PDE4DIP		SFMBT2	CBL	SSBP3	SGCZ	SPON1	prkcbb	SLC39A11
SLCO5A1	Ank1	Slc8a2	SLC5A7	Nptx1	FRMD5	Cacna1i	DPYSL2	Tnr	DUSP10	Enah	RAPGEF4	CACNB4	CDH10	HOMER3	SEMA6C	LHFPL4	palmd	Kirrel1	PTPRN	Mast4	SEZ6	xkr6	PKP4	PDE3A	PTPRN2	BCL11A		clasp2	Il1rapl1	LRP1	CDK17	Ptpn9	snd1	TBC1D1
rnf144aa	arhgap32	strip1	Fgf14	rara	ANO8	CACNG7	SBF2	RASSF5	ACAP3	Vav2	Gabbr2	TJP1	DPP10	PRKG1	Ncan	Prr12	Nell1	arid5b	Grik5	xkr6	Cacng8	SEMA6D	CABP7	LRBA	HNRNPLL	SRGAP1		atnb233	NOS1AP	DPYSL2	Sema4d	Arhgap17	ldha	IGF2BP2
Camta1	CadN	camsap1b	Tenm1	Ccdc136	IGF1R	GJD2	CDH18	Vipr2	CNTN3	LRP8	Kcnh7	AKAP9	Lin7b	Nptn	Phf24	EEF1A1	GUCY1A2	OPRL1	mast3	RIMBP2	Ctnna2	ZFPM2	Clstn2	ATP2B1	OPCML	NCKAP5		Camsap2	NDST4	BCLAF3	Adam19	Lurap1	TMEM189	CALD1
PDE3A	DOC2B	DPP6	Nlgn1	SDK2	Megf9	Nptx1	Cdh13	KLHDC8B	Erbb4	SLCO1C1	Nrxn2	FAM19A2	Ptprs	Slco3a1	DDHD1	Vstm2a	LRRN2	EFNA3	Cacng8	Magi1	SLC8A1	TNRC18	Msi2	Dpp10	KCNT1	gata3		GPATCH8	Cdh22	ARHGAP5	DAAM2	Myo16	ZNF407	Msi2
Nptxr	CACNA1B	NAV1	speg	CDH8	Cspg5	KIF3C	DLGAP1	Tenm1	Rem2	SLC8A1	Ank2	mbnl2a	Hnrnpul1	Ppm1l	CHRM2	ARID1B	ptprf	LINGO1	cnr1a	UNC13C	Cntfr	RASGRF1	Znf385a	Bcar1	mapk1	ptpru		Rhbdl3	Klc1	SBF1	CLCN2	Lrp5	INSR	Ptpn9
sept8a	Shisa6	nrn1	Neto2	DAB2IP	BCL9	PCDHAC2	Ppp1r1a	FRY	ADCY2	ARHGAP23	FCGBP	KCNMA1	Lrch1	PPP3CA	DAG1	NSF	Cacna2d2	Il1rapl1	CAMK2B	UTRN	Spock1	Neto1	app	SRPK2	Pde4a	Slc4a8		PRKCZ	Ptprk	PBX1	NDRG3	PLXND1	RPL26	atnb233
Sgsm1	Slc35f4	TNKS	HS3ST1	DGKH	RPL17	SCHIP1	vat1	CAMKV	Tnik	Dlgap2	Cntn4	POU2F2	RRP1	Erbin	LINGO3	Cadps2	MAPK6	Znf385c	JPH1	HS3ST1	Unc13b	Ldlrap1	sdha	mical3a	DLG2	XYLT1		VPS13C	gse1	rpl10	Lrch4	Anks1a	slc23a2	rxraa
DLGAP1	TRHDE	CLCN6	sh3pxd2a	FAM184A	vat1	ADCY2	btbd11a	Robo1	Enox1	LHFPL4	CRHR1	Ube2ql1	Kmt2c	Hdac4	ANO8	CHRM2	NCKAP5	CTNND2	Ppp1r1a	Osbpl8	GRK6	Camsap3	CDH11	GRIA3	PI4KA	PPARGC1A		Wnk1	RGS12	Hook3	SOX5	TVP23A	ATP2B1	hs6st1b
shisa9a	app	fam171a2	SLK	Grik4	KHDRBS1	DCC	HIPK1	Glrb	SCFD2	DENND4A	DIP2A	ACAP3	TRIM9	CRY1	dlgap1	SLC1A1	Cdh24	ABCA2	Cnksr2	aldocb	RNF31	FSTL5	ADK	PDE3A	YPEL1	Srrm3		Lrch1	Erbb4	Klc1	Clip2	NAV2	Cog5	Ltbp1
PCLO	Unc13b	Gpm6a	Pde1a	Cacna1b	Asx	grid2	CIT	slc25a39	STRBP	SPOCK2	Plcb1	MPRIP	SCMH1	ARHGAP20	cadm4	Akap2	plxna3	Cacna1b	Slit2	GRM4	SH3GLB2	DOCK10	EPHA7	Mast4	SLC27A6	RBMS3		FNDC3A	B4GALNT4	ACVR2B	TOX	FNBP1	DENND1B	nxn
PCDH10	SGCZ	TJP1	Nalcn	CSMD3	FNBP1	Cacna1c	syndig1l	PPP1R9B	DSCAML1	CADM1	DGKH	Vstm2a	VDAC1	Aatk	dph1	DOC2B	FAM184A	TNS1	Rapgef5	HSP90AA1	Aplp2	Slc8a1	SEMA6D	FURIN	egr1	Znf385a		Aldh2	Rnf24	CTBP2	Abat	snx17	Zswim6	jak1
Oxr1	TNFRSF21	atp2b2	MBNL1	DGKB	ZMIZ1	SRGAP3	HCN4	Unc13b	PPP1R9A	CNTNAP2	RBMS3	ARID1B	Ctnnd1	Camsap3	DGKB	SPOCK2	TLN2	CNTNAP4	NCAN	fibcd1	MAGI3	CSMD3	NTRK3	atp1a3	Slc8a1	Ppp3ca		ATP2B1	luzp2	ZEB1	NRCAM	NLRC3	rpl15	Rnf24
ADAM23	NCKAP5	Rere	Sgsm2	LSAMP	KLC4	Rtn4	PDE4B	Sv2c	spns2	MAP1B	GFRA4	SLC16A3	PKNOX2	Igsf3	Dlgap2	Dlgap2	fibcd1	PCBP4	PPP2R2C	CUX2	SETBP1	otof	NLGN4X	NFYC	ascc3	dennd5b		SLC6A6	Myo9a	camk2d1	2020-09-07	GRAMD1B	LRBA	Ptpn2
UNC13A	RALYL	POU2F2	PTPRM	Lrrk1	FURIN	KIF1A	DOCK10	Map3k9	APBB2	Nlgn1	Lrtm2	Mmp24	CLASP1	ELMO1	FSTL4	ralgps1	ADCYAP1R1	SH3BP5	nrxn3a	nrxn3a	EPB41L2	Kirrel3	Atp2b3	Stac2	Caskin1	PCLO		TLN1	GRIN2D	FNBP1	Camsap3	Spred1	Ptpn12	Slc38a3
Cacna1h	PLEKHA5	ABR	Sez6l	Camk2b	Actn4	SYT7	ZMIZ1	PLEKHA5	FAT4	Wnk1	Gramd2a	ARHGAP21	ADCY2	PLEKHA5	TLN2	MCF2L2	Mctp1	grip2	NOS1AP	THSD7B	tenm3	Zmym4	GRIA2	HIVEP2	Plcb1	thsd7aa		rundc3a	Ccdc88a	Tmc3	Kirrel3	EPHB5	BCL2L1	fcho2
LRP8	St8sia5	KDM6A	rasgef1ba	CELSR3	Myo16	cpe	IQSEC1	CARMIL2	Agbl4	LSAMP	TMEM63C	Glcci1	ADARB1	STEAP2	Kirrel3	NCAM2	PPP1R16B	RYR2	CHGA	il1rapl1b	Camsap3	CALN1	St8sia5	EPHB2	Grin2b	PTK2		TMEM125	GRIK3	Wnk1	AFAP1	Exoc6b	TMEM104	GAB1
Igsf3	Rora	dip2ba	SLC12A6	NCAM2	celf4	CDK17	anks1b	GRIA2	Elavl2	ajap1	NRIP2	Lin7b	Galnt1	atp2b2	DAB1	KLHDC8B	DGKB	FAM184A	TMEM108	CTBP2	LRRTM1	GJD2	Phf24	MEF2C	Cacng8	Wwc1		CPEB2	zbtb16a	Ptprz1	DTX4	tnfaip8l3	Mark2	nr3c1
DPP6	STEAP2	MAST1	MAGI1	CHD5	DIP2A	ankib1	ATP9A	EEF2K	ERC2	fibcd1	ARHGEF10L	PDE9A	XPO1	TTC28	Gpr158	Slitrk1	NCAM2	FAM184A	ripor2	LDB2	MCF2L2	RYR1	FAM131B	TP53BP2	Grm7	UBE2E2		PACS2	CCDC50	Hnrnpa0	Ptprt	ARHGEF10L	TRAPPC9	Poldip2
Gabbr2	KCNMA1	trio	Mark2	ext1c	CDK17	slc44a2	SIPA1L1	TIAM1	ACVR2B	PLCH1	KIF5A	snap25b	myrip	Slc38a3	PBX3	KIF5A	Rapgef5	MAPK6	SPTBN1	atp6v0d1	SLC24A3	Slc8a2	lrfn1l	sh3rf1	MMP17	PAK5		atp1a1	fyn	cpsf6	ARHGEF17	MTSS1L	Mark4	NHSL1
dip2ba	Myo9a	dpysl3	PDZD4	SDK2	DSCAM	ERBB4	ATP6V0A1	DGKB	Cspg5	Tspan4	RYR3	GALNT14	St8sia5	CACNA1G	Cdh13	RAPGEF6	MAGI3	GRM5	CAMK2G	ANO8	HOMER1	SIPA1L2	MSI2	PCDHGA2	CAMK2G	Ptprd		RRP1	PLXNB1	csnk1a1	PFKP	gpr98	Exoc4	LRP1
Hdac4	FAM19A2	NCOR2	GRIN1	GPHN	Camta1	P65-C	SLC25A22	nell2	Kcnh7	ANO3	DPP6	Ldlrap1	NTM	Slc35f4	Mdga2	ONECUT2	atp1b3	PRKG1	Whrn	EPHB3	XYLT1	Hcn1	KCNQ2	Sema4c	Aatk	MARK3		arhgap21	FNBP1	cdkal1	DENND5A	PLEKHG1	MGAT5	sgk1
ADCY2	RBFOX3	LRP8	EPHB3	Atp2a2	XKR4	scrib	Kif21a	Apba1	BACH2	PCSK5	VSTM2L	KCNN3	Adgrb3	EPB41L2	CHD3	DENND4A	EPHA5	Myo9a	AUTS2	H2afy	KALRN	BRINP1	DAB1	Map2k4	Vstm2a	PRSS12		PTPRS	TLR2-1	IL1RAPL1	Galnt10	SPAG9	mt-co1	Myo9a
ZDHHC9	FAM184B	HNRNPU	DOCK3	TRPC5	NPAS3	STRBP	AKT3	Rtn4r	Agap2	INPP4B	ROBO2	FAT4	Clstn2	Gabbr1	STEAP2	dctn1	Mink1	STT3B	cadps	SLC37A1	Rere	Ppfia2	Jup	cyp33	CCSER2	KCNA2		FCHSD2	SDK2	Il1rapl1	GRAMD1B	smurf2	Fkbp15	MYO1D
Syn2	GRM4	SCHIP1	EML6	Tnik	ARHGEF10L	Unc80	LHFPL4	Camk1d	HERC1	cnih2	Ldlrap1	Nptn	zbtb18	Sec14l1	Clstn2	Shisa6	Dagla	PLXNA1	KAZN	Cacna1b	JADE2	Cux1	EDIL3	OPN3	sept8a	Zmiz1		SIK2	HIPK2	BRIP1	HIPK2	Mcam	Mbnl1	Ryk
Epb41l1	KCNC2	Grm1	KCNMA1	Sv2b	MYH10	Klf8	Apba2	SFMBT2	SEZ6	CSMD3	STRBP	DGKI	SPTBN4	SEMA6A	Myo16	COL14A1	PTPRG	SYT1	CELSR3	Sema6b	CACNG3	MAGI2	Unc80	KLHL13	TRPC5	gpc1		ascc3	fibcd1	ttyh3	TEAD1	PKN1	ATG7	EHMT1
NEGR1	MAP1B	PHACTR3	Dlgap2	MGAT5B	TRIM2	SYT7	XPO1	Kcnk10	INPP4A	Dlgap2	Adgrl3	Mbnl1	IPO13	PCBP4	Myt1l	GRIK3	Camk1	Cnih3	CERS6	ESYT2	DAB2IP	ndrg4-b	BRINP3	Sacs	RAB37	2020-03-08		RALGDS	ADAMTSL3	Tspan4	FLNA	USP54	Ppargc1b	Il6st
ptprf	GALNT18	KDM6B	STRBP	ptpru	HIP1	Dtx1	PLXNA1	PARP6	2020-03-09	EPHA4	MAP3K3	SEZ6	KANK4	PDE2A	FAM184A	Sntg2	Dlg4	Farp1	PTCHD1	FAIM2	FAM131B	mical3a	dennd5b	Spire2	SH3BP5	TRPM3		STK39	XYLT1	EPHA3	DDHD1	Ltbp1	ZSWIM5	FNDC3B
RYR2	FSTL4	DSCAML1	Tub	HS3ST1	Gpm6a	ACAP2	GABRB4	KDM6B	VSTM2L	Mast4	usp13	DLGAP1	mef2d	CTNND2	CDK17	KDM6B	STXBP5	Dlgap4	SLC27A6	SH3BP5	SAMD12	ASH1L	hs6st1b	KIAA1549L	Synpr	Tnk2		ATG5	Olfm2	NLRX1	Klf12	DENND5A	HIPK1	RRAGD
Mast1	NAV1	RTN1	sphkap	nmnat2	Foxo3	INPP4A	MPP3	RASA2	ZNF462	Gjd2	srrm4	Wasf1	Zmynd11	CHN1	MAPK6	LDB2	CTNND2	Unc80	KLHL5	Sema6d	PRUNE2	Rims2	NOS1AP	Dok4	Msi2	KCNMA1		luzp2	Klf7	ZSWIM5	FREM2	MAP3K3	AFF4	ARHGAP6
PAK5	Dpp6	Klf8	EML1	PLPPR5	arhgap32	nadl1.1	GRM4	Prkce	celf3	NHS	Kiaa1024	rnf19b	Srrm3	asic1c	RFTN1	KCNN3	GABRB2	Camta1	KCNJ3	SEMA4F	grid2	mycbp2	RBFOX3	Cnksr2	Macf1	PLEKHG1		ppp1r37	ptprf	TMTC1	FASN	TEAD1	UTRN	Hook3
Sorbs1	Fgf13	NEBL	FKBP5	CDK17	MAGI3	RTN1	SLC24A3	CBX7	LRRN3	Fat3	AK5	RBMS3	Unc5c	SNX16	XYLT1	Dlgap4	ARRB1	UTRN	kcnk9	GALNT14	Osbpl10	CTBP2	NTM	dye	MC5R	Cadm1		Bace1	GRIK2	SRSF11	snx17	OPCML	USP32	FUBP3
Hcn1	Grin2d	Myo16	Tcf12	RYR2	Znf521	Sema6b	ELAVL3	TACC1	YPEL1	PTPRG	INPP5A	DNER	CHD5	FAM13B	COL14A1	SEMA6D	CACNA1D	CABP7	Fam135b	B3GAT1	FAM57B	USP36	Pcdh15	Msi2	Slmap	GPHN		FBXO25	Aatk	DIAPH2	RRAGD	arid5b	EPB41L3	ATP2C1
DPP10	Tbkbp1	ADAM23	Jph3	SLC8A1	Sema6b	btbd11a	tenm4	ATP6V1B2	DNMT3A	CadN	Sntg2	CLSTN1	Adgrl1	PCSK5	KIF5A	PCDHAC2	VSTM2L	DRP2	CACNA2D1	NPNT	NCAN	Auts2	BRINP3	ATP2C1	KCNT1	nrxn1a		Rnf24	GPC3	Sun1	Rtkn	CERS1	PTPRE	CBX7
SPTBN1	Pde4b	EPHA4	Dnm1	nrp1a	Add2	CACNA1E	SH3GLB2	PLEKHA5	Itsn2	MTA1	Plpp4	ATP2B1	ATP5J	Pcdh15	EPHA7	KALRN	Vav3	GRIN3B	KCNIP4	P65-C	KLC4	Tspan4	CSMD1	ZRANB3	Doc2a	SNRK		SLC25A22	CAST	setd3	PTPRO	MYH10	rps4x	NLRC3
tshz1	Adgrb3	SH3RF3	celf3	Ntng2	nell2	anks1b	ERBB4	GPATCH8	FAM131B	Plppr5	PTPRS	NAV2	ubald1	MARCKSL1	XKR7	CLASP1	Kcnc1	MGAT5B	EPHA4	ANKS1A	cadm4	RIMBP2	RYR3	2020-09-07	Camk1	NPDC1		qkia	Pcdh15	SZT2	GRB10	PLXNB1	RPS9	MAP4
glra1	FAM20C	Slc2a13	PPP1R14B	Cacng2	fam171a2	map3k10	NHS	Kcnc1	LIMK1	DOC2B	celf3	FAM20C	GRK5	TACC1	NRIP2	Nalcn	CACNG3	PCDH10	Unc5a	Fam126b	DIP2A	atp1b3	GAD1	MYL9	PRKCA	RASA3		PRPF3	Rabgap1	rpl27a	SOX6	camk2d1	cmip	Adam19
INPP4A	rxraa	cadm3	PTPRS	PTPRG	YPEL1	Kdm6b	BSN	PRKCA	Cacna1i	CA10	CDH6	Rabgap1	STMN4	NECTIN1	Pcdh15	PTPRG	Carmil3	GALNT18	MGAT5B	ZFHX3	PRRT3	RBMS3	Cacna1b	gpc1	RAB40B	Gria4		Jakmip3	fyna	rpl15	Tspan4	ACAP3	DIRC2	TRPM7
Pde4a	SYN3	BRINP3	CAMK2B	SEZ6	Ptprt	hsc71	ZBTB20	DENND4A	Cntn4	CORO7	Klf7	Nrg3	Slc2a13	Cgrrf1	CNTNAP4	Carmil3	DRP2	SIK2	speg	CKMT1	Kirrel3	PCDHAC2	SNTG1	Tnk2	Mapk8ip1	CHRM2		STRN	CPNE8	Acin1	ZEB1	Ephb2	SKI	Nup98
Dnm2	Mn1	Astn1	pald1	tshz1	rbfox1	Ephb2	Agap2	Khdrbs3	MSRA	Cacna1b	IGSF9B	DAG1	Rtn4	MARK3	CNTN3	cpeb3	tenm4	DLG2	rasgrf2	SDK2	pald1	ZMAT4	CTBP2	FSCN1	Bcor	Gpm6b		PLXNB1	RASA3	Scaf4	BEGAIN	FLNA	Ptp4a2	PARD3
NLGN4X	FAM19A5	CACNA1E	GALNT18	dph1	PHACTR3	CDH8	Nol4l	ddit4	ERC1	GRIN2D	CNTNAP5	Tmem145	snap25b	Gpm6b	ADK	MAST2	SYT1	IQSEC1	MAP6	Dchs1	Enah	IP6K2	MAN1C1	LGI3	sez6	Ppargc1b		LSAMP	GFRA2	ABI1	Abcd3	RRAGD	LRP1	Slit3
FRYL	IQSEC1	LRRTM1	RAB3A	RFTN1	AUTS2	Unc5a	Gabbr1	Scn3b	Brsk2	INPP5A	Nptn	Bsn	AP3B2	SEMA4F	RBFOX3	Ncan	CTTNBP2	PCDH7	Clstn2	Cnih3	arhgap32	Sec14l1	Ctsf	NFASC	VASH2	Clstn2		Ctif	Tnr	Kmt2c	Tnik	Nlgn3	RPL17	slc20a2
Bsn	GLRA2	il1rapl1b	PPP1R9A	KCNT1	LRP8	Syngap1	Prkce	sdha	nadl1.1	PITPNM3	Gjd2	DOK6	Elavl2	ttyh1	PCDH7	Unc5a	ptpru	Pcnx2	Doc2b	TRPC4	NFIB	tmem56-b	SLC8A1	UBASH3B	Fam131a	ACTN1		slc20a2	GRIA3	zbtb16a	spire1	UTRN	LRP1	ETV6
GRM8	FAM131B	Cask	SH3GL2	BEGAIN	AKT3	Apc	KCNMA1	CPNE5	slc47a1	fndc5	ndrg4-b	APBB2	Auts2	MAN1C1	fibcd1	FAM20C	grip2	IGSF9B	PDE2A	CAMK2B	GRIN2A	DUSP8	TRPC4	spns2	VSTM2L	GRIN3B		NTM	SAMD4A	CRTC2	ITGAV	sh3rf1	rpl27a	efna5b
app	Ppp1r1a	LMNB1	Cnih3	CSMD1	GPC3	Slc12a2	GNAZ	ALK	TNFRSF21	Neto1	CNNM1	RIMS3	Zmiz1	Apc2	Tmem132c	Nrg2	Tnik	FRMD5	GRM5	SRPK1	FSCN1	STMN4	FRMD5	CKMT1	Adarb2	Abcc8		DAAM1	arhgap21	ADD1	EPHB4	CELSR2	INPP4A	ZFHX3
CAMK2B	nmnat2	NEXMIF	CA10	prpf31		trio	Dock4	Il1rapl1	st6gal2	IQSEC1	Scn8a	SCN2A	SUMO2	ANKRD13B	Cacng2	Tnk2	GRIN2D	LINGO3	AUTS2	Pygm	UTRN	lrfn1l	STEAP2	PTPRE	Cacnb1	FGF11		PROX1	Nlgn3	cadm3	CELSR2	GRB10	dennd1a	CASTOR2
nav3	Ptprd	Acer3	Adgrl1	DENND1B		PCLO	RYR1	stxbp5l	TCF20	ptdss1	FRMD5	KLC4	ASH1L	GAS2L1	ADGRL3	Gas7	LHFPL4	SYN3	Plppr5	NPY2R	Dlg4	TNC	PTPRG	KCNMA1	AFDN	Gjd2		NLRC3	GAB1	ADGRL2	CBLB	Tnik	setd3	ABR
BSN	SMARCA4	PRKAR2A	PTPRN2	Atp8a1		Cabin1	PBX1	PTK2	TOB1	Slc12a5	Fam126b	WHRN	Ank2	trio	ralgps1	CHGA	axin2	EPHA8	AES	sdha	Cacng2	FNBP1	SETBP1	Nr1d2	Cdkl5	Rap1gap		ATP11C	NCAM1	GRAMD1B	epha3	qkia	ppp1r12a	Acly
Syngap1	Cdh24	ADCY9	CNTNAP5	PCDH1		FGD3	Dlgap4	DENND4A	KDM6A	Rims2	KCNH2	sez6	CACNA1B	Pard6b	KALRN	VSTM2L	Cnksr2	NEGR1	Nptx1	DUSP8	BCL11B	Mmp24	Cacna1b	Cacna1c	DOCK3	Plppr5		DIAPH2	Nol4l	Acer3	Gramd2a	RAB6B	rps6	PRKCA
Dlg3	Nlgn2	SHF	RYR1	Map7d1		cdh2	St8sia5	ALK	Dlg3	Gabbr1	RIMS4	Sorbs2	FAM20C	CPNE8	NSF	KIAA1549L	HOMER1	KCNAB1	Jph1	Pde4b	PTPRN2	ANO8	Cdh22	OSBP2	Pcdh15	STXBP4		arhgap32	RHOBTB2	SF3B1	Pard3	EHMT1	rpl13	RASAL2
znf423	Myt1l	Dlg4	Dgkq	RBMS3		hsp90ab1	Jag2	Lingo2	DUSP8	FAM13B	PDE4B	MCF2L2	ZBTB20	CTBP2	SH3BP5	TUBA1B	Syn2	Caskin1	BCL11B	Myo16	GRIA2	SF3B1	Mast4	Camk1d	Hdac4	ZFPM2		Syt11	NRCAM	TAF15	sgk1	ttyh1	FNBP1	NOS1AP
AKT3	Dlgap4	Erbb4	phactr4b	ATP8A1		FAT4	GUCY1B1	plekha7	Tnik	PLPPR5	GFRA2	PCDH11X	DNMT3A	st6gal2	Mapk8ip2	Sgsm1	KCNJ3	B3GALT1	Gas7	SYT1	eef1a	PCSK2	UNC5D	syndig1l	PRKG1	LRRTM1		SLC6A6	GRIA3	Sema4c	MPP7	Fat3	FLOT2	PDE8B
btbd11a	nrp1a	Slmap	RAB26	CHD3		TMEM266	TOPAZ1	BRINP3	adam22	dph1	CACNA1D	NPDC1	hsp90ab1	zbtb18	TNRC6C	STMN4	GABRA3	UNC5D	GABRB2	Grin2c	WDR7	PLCH1	SH3RF3	ARID1B	Phldb1	KLHDC8B		Erbb4	ACAP3	PNISR	Pdk2	vmp1	rpl32	rps2
SCHIP1	KLHDC8B	Tspoap1	Sptbn1	FAM13B		Dnm2	SLC6A6	MEF2A	KCNMA1	FRMD5	ADAP1	Akap6	KLC4	arhgap32	PLPPR5	Calr	syndig1l	fibcd1	PKIG	Rabgap1	TTC27	ppp1r12a	NRCAM	ptdss2	Cdh24	CACNB1		DCLK2	ptprf	NLK	LRP1	Ccser2	GALNT2	PCSK5
TLE4	nsmf	Camsap2	GALNT18	KNDC1		Cask	mical3a	KCNQ3	Scn1b	Tenm1	atp2b2	CPLX1	rnf44	PHACTR3	RNF31	Tbkbp1	Mmp24	EPHB1	Prr7	PACS1	PTPRN2	Mdga2	Hnrnpc	Cdc42bpb	Cacna1c	Kctd16		Map1a	Exoc6b	DENND5A	OXCT1	PCBP4	RPL7	St3gal3
CACNA1A	thsd7aa	PCDH9	Mn1	PTK2		CADM1	PRDM2	Rtkn	ATAD2B	CABP7	DLK1	PTPRO	Map2	Ctbp1	Cep112	Cntn4	strip1	CDH6	SLK	tpi1b	ECE2	cpeb3	cpeb3	Abcc3	ankib1	DGKH		Pdk2	TSPAN18	PDE9A	UNC5D	Myo9b	hsp90ab1	BTN2A1
Snap91	NCAM1	Ephb1	USP43	app		mef2d	Unc5a	IL1RAPL1	Unc13a	AGRN	Nol4l	CACHD1	PTPN4	esg1	MAGI3	Myt1l	Agap2	PDE10A	TLN2	cpeb3	ACSL6	DGKB	FAM184A	slc25a36a	ADCY3	IGSF8		CBL	ptprf	ABCF1	THSD7B	Vps37d	Klc1	RARB
EDIL3	ext1c	Calm2	large2	ELFN2		si:dkey-105e17.1	Gpm6a	Tub	Slc41a2	Tmem117	FGF18	Rgs7	Neto2	MTSS1L	Slc8a3	CAMK2G	rbfox1	SH3BP5L	EML5	Ppfia2	Myt1	Ephb2	cdh2	PPP3CC	ZMAT4	snap25b		rhbdf1	Nek6	IPO11	NFIX	dip2ba	SRGAP3	ascc3
PPFIA4	Camk2b	NAV1	MC5R	KCNAB1		Cep112	DAG1	radil	Dtnb	DLGAP1	STXBP5	ST7	NHSL2	CARMIL1	Fam135b	Nrg2	KIF21B	celf4	Cspg5	Taok1	Msi2	CTTNBP2	Kctd16	znf385b	PCBP3	Rgs6		B3GAT1	Dock4	Dido1	ARHGAP39	fcho2	rps25	qkib
Lrch1	prom1a	KIAA1549L	CA10	tenm3		dpysl3	Vstm2a	Agap3	RIMS4	cdh2	Ctnnd1	Syn2	ASTN1	Pdcd4	Ccdc88a	LINGO1	Fgf13	CPNE5	Kcnh7	GRIA4	Bahcc1	KLC4	CDK17	SPTAN1	CIT	PPP1R16B		efr3b	NPNT	ZNF407	EHMT1	SRGAP3	rpl10	AFDN
MARCKS	KCNT1	GPC3	SYP	P65-C		Acer3	Cacna1h	DTNBP1	MPHOSPH8	CadN	Tesk1	PCSK2	POU2F2	ARHGAP44	Nrg3	Ptprt	PITPNM3	Tnik	AFF2	TLR2-1	igf2bp1	Camta1	Nrg2	KCNAB1	vat1	FGF11		fyn	dpysl3	SKI	Cd2ap	MEIS1	prom1a	Exoc6b
SKI	NPAS3	Cdk14	neurod2	Man1a1		Akap6	Galnt10	SLC12A6	DIP2C	PCSK2	CDH18	DNMT3A	CAMK2G	PTPRG	Pcdh19	ARRB1	Pde4a	NTRK3	Zdhhc14	Whrn	FAIM2	Osbpl8	Unc5a	IDH2	ripor2	PLCL2		ankrd52	MAPT	BCL2L1	Macf1	Sez6l	UVRAG	GOLGB1
LRRN3	GABRG2	DMD	Vwc2	Ldlrap1		MARCKS	Cabin1	Mtrr	DIP2A	PTPRN2	fndc5	Hdac11	Dlgap4	PPFIA4	Nrg2	WNK2	MPPED1	Carmil3	Uchl1	DGKB	celf3	Klf8	Prkce	DYNC1I1	tubb	SPON1		Lnx2	Sez6l	EPHA4	LRRC75B	Nckap5l	OGDH	ARHGEF17
Grm8	Kcnk10	ilf3	Slc4a3	PLEKHA5		nrn1	tpi1b	AOPEP	Ccdc88a	ADCY1	DVL1	GRB2	EPHA4	Cnksr2	Grm8	NCAM1	pald1	SNX14	LHFPL4	syndig1l	ldha	ccdc85cb	MGAT5B	celf2	PIK3R1	CadN		ankh	CHD7	Ppargc1b	SPAG9	mknk2	mt-co2	Slc6a13
Slc24a4	Osbpl10	KCNT1	TANC2	MAPK6		tcf3	Bsn	Ephb2	Cacnb1	RAB6B	slc17a6b	FAM20C	GABRB2	Ncan	SRGAP3	NOVA1	Cacng2	PLEKHA5	npr2	ZFYVE9	Hecw1	PHACTR3	ext1c	UTRN	SEZ6	SLC4A10		Syndig1	GRID1	sacm1lb	PKIG	Osbpl10	KDM5C	SDK1
Mark4	FAM184A	Rims1	Klf7	SORCS3		ERC1	FRMD5	mapk1	ZSWIM5	Apba1	EFNB1	GRK5	SPTBN4	snd1	Fam196b	XYLT1	Plppr5	Brsk2	Ldlrap1	Galnt16	atp1b3	NCKAP5	FGF12	MGAT2	GLRB	PLPPR5		ZEB1	MMP17	EFL1	Ccser2	NFIB	ttyh2l	PTTG1IP
STMN4	Tnr	Tcf12	PIP4K2A	Rapgefl1		MID2	2020-03-09	Grm3	Cdk19	Auts2	LRRTM1	MAST2	tshz1	GRM5	GRIA1	LRRN2	Mdga2	RALYL	DPP10	ABCG4	CASK	AUTS2	Ppfia2	Necab1	clasp2	Rora		Wasf1	Phlpp1	Phf24	PACS2	NFIX	Osbpl8	Prr7
Pard3	LRRTM1	AVL9	Mmp24	MAGI2		TMEFF2	BNIP3L	lhfpl3	KDM4A	LRP8	zbtb18	NSG2	ACVR2B	LRRTM1	asic2	ANKRD13B	DAPK1	FAM13B	Phf1	Snap91	Tmem117	CNTNAP4	Grin2d	Arid1b	CEP170	sphkap		Mapk8ip1	FAM171B	Ctnnd1	TRIM36	FRAS1	ACAP2	CCNL1
Cacna2d2	khdrbs2	DLGAP1	Tbkbp1	Camta1		camsap1b	nadl1.1	mbnl2a		DGKB	LIMCH1	Galnt10	Dnm2	LCORL	NCAM2	RYR1	TNKS	Nrg3	znrf1	GRIA2	zgc:66014	large1	NHS	RPS6KA5	DNER	GABRG2		CSDE1	Adgrb1	Tcf12	Nlgn1	Msi1	DIAPH2	Dach2
NCAM1	ADCY1	GALNT18	Mink1	MTSS1L		Caskin1	Kcnh7	Sptbn1		Pik3r2	Dtnb	PCDHA8	Sgsm2	ric8a	VSTM2L	Elavl2	Asap1	KIF5A	MAST2	tenm4	ttyh3	Grin2b	KCNMA1	ESYT2	Cadm1	EMID1		ripor2	MAP4	CHD1	grid2	Ephb1	USP9X	Tnfaip3
lhfpl3	Slc24a4	Ctnna2	KCNJ3	SPTBN4		TUBA1A	MSRA	PPP3CA		CPLX1	znf385b	Enox1	SULT4A1	Cdk14	CHD9	Svop	EFNA3	Tbkbp1	KALRN	Caskin1	Ccdc88a	ACVR2B	Man1a1	DAB1	GRM4	IGDCC3		Nisch	SDK2	Hlcs	Dock9	Slc6a8	Larp4b	CD81
Fam196b	Doc2a	ZBTB20	ANO3	Cdh13		XKR7	GTF2IRD1	RAB37		ine	TANC1	Carmil3	OPCML	Cpeb4	tmem132e	CACNA1B	speg	Galnt16	Syn2	ptpru	Galnt1	IQSEC3	KIF5A	HIP1	SHANK2	RRAGD		TSC22D3	PDE4DIP	Grid1	tmem132e	GDPD5	VPS13D	Plcl1
si:dkey-105e17.1	TNC	FAM189A1	Gpr158	PDE3A		AP3D1	rnf44	FSTL5		Galnt16	Tmem145	Syt11	rsrp1	Magi1	Ssbp2	Cntn3	FSTL4	plekha7	Jup	GFRA4	CPNE8	Tnik	Sema5b	NNT	Cdh22	ATP8A1		FLOT2	Ephb1	ptpru	ext1c	PBX3	DMXL1	Vps37d
ATP2B1	Olfm2	CREBBP	cyp33	CDH10		Sgsm1	EVI5L	ABR		rbfox1	CNTNAP2	PTPRE	TAF4	ZNF827	LNX1	TNC	Prkce	ralgps1	xkr6	CAMK2G	Robo2	PTPRG	MAP7D2	SLITRK3	grid2ip	COL14A1		DTNA	ITSN2	VPS13D	MTSS1L	TOX	PTPN4	rasgef1ba
Mapk8ip1	SH3BP5L	PHKB	SCAPER	Wnk2		tet3-a	OSBPL5	Trpc1		Shisa7	FAM19A2	Tjp2	Zdhhc14	Abat	irs1-b	snap25b	KIAA1549L	FSTL5	epha3	ATP11B	Plec	HERC1	srrm4	celf2	Psd2	tenm3		SNRK	Tox2	ADAMTS6	FNBP1	NPNT	Eif5b	EIF4G1
GABRB2	Nrg2	Megf9	spns2	IQSEC1		LNX1	SPTBN1	SLC16A3		Akap6	axin1	ACSL6	TUBA1B	Klc1	KLHL25	GPHN	ADCY6	Slc24a4	LINGO3	ptpru	Kcnh5	Arhgef7	Cacng2	pxdn	DYNC1I1	ERC1		Dscaml1	AFDN	ZNF318	SBF1	USP43	NCOR2	ptn-a
KCND3	FAM184A	RNF19A	Caskin1	Myt1l		ARFGEF3	AFF2	Plec		PFKFB4	cpe	CACNA1B	UBTF	STRBP	Cacna1b	Sema6d	LRRN3	nbas	Sdc2	chchd6-a	ANKRD10	MAST2	Cacna1a	ncoa2	DDX5	UNC13C		mboat2	CadN	Ctnna2	DAB1	arhgap21	Wnk1	ANKHD1
Myo5a	SYT1	Map2	GRM7	myrip		znf704	MAP4	PTCHD1		Lin7b	GPC6	Nbr1	ABLIM2	KCNQ2	TCF20	FAIM2	NRCAM	Clstn2	vat1	PTK2	SLC1A1	slc25a36a	Cacna1b	pi4k2b	AGRN	SYT10		Cntn4	Vav2	rap1gds1-a	TSC22D1	Cltc	SPOCK3	trim71
SCN2A	Slit1	STX1B	DCLK1	SULF2		RIMS3	SULF2	SORCS3		Rora	eef1a	clvs2	ZNF618	Hdac11	atp1b3	C20orf194	ATP6V1B2	Ppfia2	Prkce	Gabbr2	ADCY3	CDK17	ADCY6	NACAD	Klf12	Apba1		DAAM2	Galnt10	scrib	TOX3	Apba2	Abcd3	SAMD4A
DPP10	Epb41l3	Ctnna2	Fgf13	Cacna2d2		2020-03-09	OLFM1	nr3c1		ptprf	PRC1	Adgrl1	Bicd2	RBMS3	ralgps1	MAGI1	DAB1	DST	KIRREL1	Add2	Sh2d3c	Camsap2	Pde4b	Kif21a	RNF19A	LNX1		ZSWIM5	ZNF462	SLC6A6	LLGL1	Tnr	mt-cyb	MAPK6
GRAMD1B	Unc80	KIFC3	RAB6B	Tjp2		RYR1	slc44a5b	CSMD3		Znf521	NFI1	MIA3	Ppp1r1a	NOS1AP	SLC8A1	epha3	TENM2	CNTNAP2	TMEM132D	Nrg2	Neurl4	Cdk19	RIMS2	NCAM1	Cnih3	ARHGEF17		rsrp1	Myo9b	sacm1la	MDGA1	B3GAT2	RPL13A	TANC1
RTN1	Enox1		USP2	Cacna1h		CDH4	KDM6B	Cnksr2		Ppfia2	PRKCA	Ptp4a1	NSF	Lrch1	Ptprt	GRM5	KCND3	Fgf13	nrxn3a	SEMA6D	PCDHA8	Asph	TMEM240	DSCAML1	SIPA1L2	OPCML		MON2	TSC22D3	ZNF609	cntn1a	igf2bp3	GRK3	EHBP1
nadl1.1	PLPPR4		Fgf14	EDIL3		PDE4D	IGSF9B	GABRA5		Aldh2	PI4KA	Akap2	gfod1	khdrbs2	ALK	NPTXR	ATP2B1	Nlgn1	Ptprn	CSMD1	Ppp2r5b	PLPPR4	CADM1	Syt2	SIPA1L3	Adgrb3		KIAA0355	SEMA6D	DENND1A	FLOT2	Grm3	LDAH	rps13
SGCZ	IL1RAPL1		AFF2	Nrg2		KDM6A	Lin7b	AKAP9		Nlgn2	Map7d1	dctn1	Tnk2	SH3RF3	NECAB1	SDK1	PTPRE	DGKH	SCN2A	Adam19	ADAP1	PCDHGC5	tmem132e	DTNA	MEF2C	EPHB4		ELMSAN1	dph1	KAT6B	Ryk	gnai2	mt-co3	Trak1
PCLO	Nlgn1		PPP3CA	SH3RF3		TOB1	ARHGEF10L	Pqlc1		CACNG3	TOPAZ1	RAB6B	FBXW7	Trak1	BCL9	ralgps1	rad54l2	nrp1a	Scn3b	gpc1	usp13	SLC6A6	Tspoap1	SLC38A4	DAG1	FCHSD2		SYBU	Shisa6	Picalm	EPHB5	CARMIL1	CHD9	CAST
KCNMA1	Ncan		PRICKLE2	ATP2A2		NRCAM	ATP6V1B2	C2cd2l		GLRB	RYR1	Klf7	Gpm6a	OLFM1	TNC	FAM20C	cnih2	GPHN	RPS6KA	CNTNAP5	ANKRD26	ZBTB20	B3GAT1	eepd1	NCAN	GABRA3		Adam19	MAST2	plekha7	Myt1l	SH3PXD2B	Epc1	rps3
anks1b	Carmil3		MTA1	EPHA8		RAPGEF2	Snap91	Cdkl5		EPHB3	ajap1	GRIP1	Acin1	PCDH10	Pygm	CACNA1D	PARP6	CNTNAP4	Efhd2	ITGB5	Gramd2a	jarid2b	fcho1	mtus1a	far1	KIF5A		ZNF536	Grid1	rpl13	Klc1	ttyh3	MARCKS	KCNH2
ubald1	DAB1		EFNB1	STRBP		KDM6B	nrn1	DLG2		LRP4	ARHGAP6	Slc41a2	SRGAP3	nat8l	Epb41l3	Taok1	CDH18	OSBPL6	DOCK3	LINGO1	ST7	Akap2	SMARCA4	NAV2	FAM131B	nrxn3a		STAT5B	Doc2a	KHDRBS1	MAGI1	PCDH7	rnf19b	arid5b
Rabgap1	ANKRD13B		Aatk	SYN3		PCSK2	anks1b	RYR2		Shank1	EPB41L3	Hcn1	TCF20	RBFOX2	Brsk2	THSD7B	Gpr158	Atp2b3	Fgf14	otof	THSD7B	SH3RF3	NSF	SRGAP3	Neto2	Pax7		GOLGB1	KIF21B	RPL17	Erbb4	CSDE1	ARHGEF10L	CNTRL
Fbxo41	Brsk2		LRP4	MAP7D1		Tmem8b	UNC5D	TRPC4		MEIS1	ELL	ARHGAP5	PLCB4	GALNT18	Igsf21	TRPC5	Neto2	Ank2	Fam131a	MAGI1	ARHGEF4	Sv2a	Sntg2	esyt2-b	SUGCT	EPHA7		FRYL	CadN	Clip2	Abi1	UNC5C	Pdzd8	NEDD4L
map3k10	PCDH9		Myt1l	Doc2a		EDIL3	Myo16	FNDC3B		FAM184A	Lingo2	CELSR3	DOC2B	Eno2	GRM4	MAP1S	Nalcn	ALK	STX1A	Ank2	KDM6A	RYR3	ptdss1	CDC123	ERBB4	RAB40B		MARK3	PHF21A	RAB6B	SAMD4A	Cntfr	VPS13C	Ptp4a2
SH3GLB2	DENND1B		gap43	EFNA3		CLASP1	Slc24a4	MAGI1		GALNT18	il1rapl1b	ascc3	ptprf	Mctp1	PTK2	DPP10	Cacng8	Nrg2	celf4	SRGAP3	MPP3	Kcnc1	Kctd1	mbnl2a	TNC	lrpprc		BACH2	Kmt2c	Atp8a1	aacs	CNTNAP4	BIRC6	SLC6A6
MIB2	Nell1		STXBP5	CDH18		FLOT2	SLC16A3	phactr4b		Jag2	PSAP	PDE4D	CAMK2B	fam171a2	nrp1a	GLRA2	NECAB2	Anks1a	CPT1A	MAGI2	syndig1l	Mdga2	atp1b3	ADCY1	Actn4	otof		PHF21A	Khdrbs3	MPHOSPH8	STAT5B	nr3c1	csnk1a1	Nek6
chchd6a	Tnik		mbnl3	NPNT		ELAVL3	chchd6a	CLCN2		slc25a36a	Klf8	KCND3	Slit1	ANKRD10	Zmiz1	FAM189A1	ZMIZ2	Ajm1	NRCAM	ATP6V0A1	Pip5k1c	Tnik	CCSER1	TANC1	Vangl1	GNE		CRTC2	Tub	CRY1	tenm3	Kirrel1	Cic	FOXP1
KIF5A	CDH12		KCNAB1	Farp1		FUT8	prkcbb	BCL11A		Sec14l1	EHBP1	Ablim1	celf4	asic2	Rgs7	EPHB3	SH3BP5	NECAB1	PKP4	TRIM2	NECAB1	KIF3C	Plppr5	Vav2	Enah	NTM		ppp1r10	ERBB4	Asph	ITSN1	Pdk2	GBF1	GPC6
PPARGC1A	DGKH		FAM49A	TNS1		Map4k4	KLC4	HLF		BSN	CORO7	gfod1	SPEN	ACAP2	PBX1	Itpr1	Mdga2	LHFPL4	SLC37A1	CDH18	plxna4	PRC1	TNFRSF21	Ccdc88a	Abcc8	ZMIZ1		tlk2	STRN	PPP2R5E	NFIB	TRPS1	Stard10	PLXNA1
Dpp6	Prr12		Dchs1	IGSF9B		NCAM1	VLDLR	Adgrb3		Cacna1b	PACS1	RGS3	SFMBT2	Osbpl9	GRIA1	PRKAR1B	Nrg3	TRIM9	Tbkbp1	CACNA1A	SNX4	MPPED2	Usp53	Msi2	Mdga2	SRGAP3		wdr26	CSMD1	MYH10	HIF1A	NEDD4L	EEF2K	reep3
FRMD5	ADK		arhgap32	DGKB		Wiz	FUT8	Map7d1		Ctsf	WNK2	Adgrb1	znf423	Myo9a	Osbpl8	RUFY3	CALN1	TLN2	ABLIM3	CDH12	Aak1	large1	IQSEC1	MYH10	RAP1GAP2	NCAM1		Gpr37	CDK5RAP2	Mark2	BMP2K	Trak1	NCOR2	EBF1
OGT	Sema6d		RASGRF1	arid5b		ptprf	ZNF536	Ppp3ca		MAGI1	Rem2	Osbpl8		ttyh3	sdha	Atn1	EPHB2	Cacna2d2	ELMO1	SRCIN1	LRRN2	celf3	GRIA1	VLDLR	Cacng2	SDK2		MAP4	SDK1	ABR	SMARCD3	ccdc85cb	PRKAR2A	PACS2
Slc4a7	CADM1		KCNAB1	GALNT18		GABRG2	KIF21B	ADAP1		ARHGAP20	ca1	FLOT2		NCAM1	HSP90AA1	plxdc2	PTPRM	Kctd1	Kiaa1024	Slc12a5	dctn1	Pip5k1c	PLEKHA5	Kcnc1	USP32	SLITRK3		Cog5	MAP7D1	EFNA3	Ptprz1	MAP2K7	Zmiz1	MTSS1
atp1b3	ABCA2		Ntng2	KIF5A		slc47a1	RALGAPA2	NTRK3		Cacna1b	FAM184B	znrf3		ajap1	PCDH11X	TMTC1	Ncan	znrf3	GAD2	PCDH1	TRIM9		TCF20	DPP10	RAB39B	Slc38a3		HIPK2	LSAMP	ATP8A1	otx2	HK1	FRYL	tab2
SPTBN4	EPHB2		ADGRL2	Hdac11		CAMKK1	Mbnl1	LIN7A		Mctp1	Ank2	KLHDC8B		camk2d1	Nr1d2	DUSP10	FAM189A1	Prr12	Cadps	Dlg4	NHSL2		FAIM2	KNDC1	Camk1d	GRIA2		srebf2	FAM169A	dpysl3	CYFIP2	Abcd3	XYLT1	CHD4
spire1	GABRB4		ADAMTS2	Lingo2		RUFY3	mt-co3	ARHGAP39		spire1	CASK	anks1b		Zdhhc14	RBFOX2	DIP2C	KIRREL1	GABRG2	Dcx	NHS	Galnt16		ACAP3	TACC1	NOS1AP	DUSP10		PSMB7	PLEKHA5	mib1	Gpsm1	Snrnp70	RFTN1	CDK5RAP2
SULT4A1	ARVCF		CELF5	AFF2		Ptp4a1	CLASP1	PKIG		Dchs1	NPTN	ZNF609		LINGO1	lhfpl3	FGF12	ext1c	Nell1	scg3	tmeff1	Trak1		CNTNAP4	CUX2	Gigyf1	spire1		ARHGEF10L	ZEB1	RSBN1L	SVIL	Tcf12	Cd2ap	MPRIP
Rac3	KIF5A		ADAP1	CNTNAP4		SLC6A6	mt-co2	Aatk		Syn2	Usp53	CALN1		Sptbn1	MICU3	UNC79	CNTNAP4	BRINP3	NWD2	PI4KA	Dtnb		GALNT17	Ppip5k1	ADCY5	FRYL		mbnl2a	cadps	SFMBT2	PRKCZ	SPOP	TAS1R2	TSC22D2
rad54l2	tenm3		tmem198b	lrfn1l		ADAM17	mt-atp6	MEF2C		Wasf1	DYSF	MAP7D2		Phf24	FAM20C	SLC16A3	jarid2b	Rev3l	Ppfia3	ARHGAP5	Zmynd11		MAP2	CAMKK2	Nrxn2	CAMK2G		IGF2BP2	Plppr5	NELL1	Phldb1	RBMS3	ARHGAP12	FAT4
SYT1	CLSTN1		CPT1A	Kctd1		ELMO1	eef1a	PCDH1		FDPS	Pde4b	PCF11		FAM20C	ZEB2	Hspa12a	Slc8a3	Osbpl8	SLC12A6	Scn1b	slc44a5b		GABRB3	Ppfia2	SYN3	SIPA1L3		Tjp2	Bace1	SPEN	CSDE1	vat1	Galnt1	rpa1
TJP1	RYR2		Mctp1	AP3B2		ppp2r2b	Klf8	Cacna2d2		xkr6	Tbc1d30	ANKRD26		SRGAP3	PTPRO	RHBDL1	SIK2	CDH10	Aatk	EPHB2	TCF20		prpf31	GUCY1A2	Pik3r2	PHIP		Apba1	Ythdc2	LRP8	Apba2	Bhlhe40	MADD	CPNE8
nr3c1	prpf31		PPP1R9B	fibcd1		RBMS3	tcf3	CTNND2		Scn8a	ANO3	STXBP5		LINGO3	FURIN	Shisa7	IQSEC3	MYH10	RFTN1	SLC9A7	TOPAZ1		Taok1	Phlpp1	SBNO2	Faxc		NFASC	MAGI1	Efnb3	asic1b	ITGAV	Smg1	Egln1
DAPK1	PCDHAC2		rad54l2	ADCY8		MAPT	EXOC6	GRIA2		SLC37A1	GRIN3B	il1rapl1b		PLEKHA5	IQSEC1	SEMA6C	Sema5b	LRRTM4	EML6	FGF12	DSCAML1		Map1a	MSI2	CNTNAP4	Ankef1		SPEN	IGF2BP2	Hnrnpul1	CDH4	ITGB5	VPS50	PEAK1
APBB2	Lrrk1		nr3c1	FAIM2		GABRA1	Sgsm1	ABLIM3		Arhgap35	RAB6B	ppp4cb		TSNARE1	cpeb3	MAGI3	thsd7aa	MTCL1	POU2F2	KCNMA1	Snap91		Rora	PPP1R16B	KSR1	efna5b		Phlpp1	ANO8	BIRC6	AFDN	PACS1	GOLGB1	MAP2K7
LRP8	Prkce		trio	LHFPL4		MSRA	Clip2	Dlg3		Cntnap2	Camsap3	Zdhhc14		DAG1	ARRB1	RALYL	DOCK3	Dtx1	celf4	Hnrnpc	MAP1S		CACNA1D	TMEFF2	GLRA2	GRM5		Slc38a3	NEURL1	SIPA1L2	Auts2	CCDC9B	xpr1	Klc1
PCSK2	NFI1		mapk1	Cdk14		KMT2A	Cnksr2	GRK4		znf423	dye	celf3		Jph3		TNS1	BRINP3	SRCIN1	TAOK3	UNC119	Fmn2		KAT6B	HNRNPUL2	HIPK1	Zswim6		Pxk	2020-09-07	ccdc22	Rev3l	DAPK1	Gls	Plec
Pde4dip	TTC28		ADCYAP1R1	EPHA7		TLE4	Tcf12	SLC2A3		DSCAML1	CRAT	Acin1		CAMKK1		Fam135b	NPNT	THSD7B	Ahdc1	Enox1	CDH11		n4bp3-b	TP53BP1	Cask	phactr1		DOCK10	si:dkeyp-117h8.2	SRCAP	Patj	GPATCH8	FBXO28	OGDH
foxn3	BRINP3		Kcnip3	sh3pxd2a		KIF5A	ine	KTN1		plxna3	Soga1	KNDC1		ARHGAP44		Wnk2	Baiap2	XKR7	WHRN	DAAM1	EPHB3		Tub	HSPA4	SEMA6C	CNTNAP4		PSMC6	TMEFF2	MED13L	FRMD5	AFAP1	TRPM7	Robo1
RBM39	ARHGEF4		ptpru	Fam196b		irf2bp2a	ATP8A1	SLK		Bcorl1	FSCN1	wdr92		MAGI1		DSCAM	EML6	ADCY6	dlgap1	UNC5D	HMBOX1		PFKFB4	camk2d2	SLC5A7	ACVR2A		Bcor	Grm8	BPTF	SEMA6A	RRP1	NLRX1	Adcy9
Galnt1	CALN1		Cpne7	irf2bp2a		Pdzd8	GRIA2	MTA1		MTSS1L	IL1RAP	TRPM5		DIP2C		Cdh7	MPPED2	Phldb1	SEMA6D	ralgps1	Carmil3		EPB41L2	GALNT17	DGKD	FURIN		Plcl2	anks1b	NCOR2	EIF4G1	Zswim6	ATAD2B	ZFHX4
ARHGAP44	Ank2		Asap1	Osbpl10		asic2	AZIN1	EVI5		ttyh2l	UBE2O	PCLO		OPRL1		MPP3	Bhlhe40	prpf31	LIMCH1	PDE3A	RHBDL1		Abcc8	Ccdc186	Lingo2	BCL11B		SLC16A3	STRBP	SPTBN1	Grik5	KNDC1	KAT6B	HIPK1
Epc1	FNDC3B		Fam135b	Mast4		Igsf3	CDH4	SEMA5A		PCDH1	Aplp2	HIPK1		VLDLR		Galnt16	tmem132e	MPP3	Zswim6	Unc80	grin2a		arhgap32	dpysl3	HIVEP2	HOMER1		HIP1	SRGAP1	Fubp1	ADD1	SFMBT2	MPRIP	Fkbp15
znf704	CACNG3		CHD5	cadm4		tmeff1	DAZAP1	cnr1a		TLR2-1	Tenm1	Fbxw2		CTNND2		GJD2	lrfn1	Pde4b	GABRR2	Tox2	TTC9B		DOC2B	Ripor1	spire1	EFNA3		MAP4	B4galt2	Kmt2c	EFNA3	veph		eef1a
Mapk8ip3	LSAMP		CERS6	ABCA2		DMXL2	Myt1l	DSCAM		CDH8	Myt1l	UBTF		Sv2b		WHRN	CACNB3	TNC	Mink1	SYT1	Kalrn		Fbxo41	MAP7D1	UNC79	Tnrc6a		RGS3	CDH6	Zswim6	SLC6A6	dpysl3		PDE5A
DMXL2	Tmem8b		TRIM9	Fgf13		Camsap2	AKT3	Mark2		KIF5A	SHC1	DDX5		OGT		FMNL2	Tub	ACAP3	slc44a2	Robo1	Fubp1		Plec	SNRK	PLEKHA5	arhgap21		NDST1	Ctsf	csnk1db	TSC22D2	Foxo6		ARHGAP5
Nrbp2	Barhl1		B3GAT1	irs1-b		UBE2E2	STMN4	Pcnx2		TNS1	ext1c	srrm4		FAM184B		Tbc1d8b	Phf24	NRCAM	KIF5A	FAM184A	znf704		Fam135b	MAP7D2	Il1rapl1	Lef1		Pfn2	Cnksr2	PPP6R3	Lamb2	MPRIP		RALGPS2
ATP6V1B2	PBX1		Rapgef5	MICU3		dye	Fez1	Klf12		PDE3A	CA10	ADCY8		GRIA4		GRIA3	KAT6B	Fam135b	Taok2	TRAF4	YPEL1		Osbpl8	ATP2A2	Nol4l	NHSL2		Exoc6b	NCOR2	Cnksr2	tmeff1	IGF2BP2		USP43
DNMT3A	NOS1AP		Tox2	SIPA1L1		clasp2	rbfox1	kcnab3		PCDH10	Ephb2	ccdc85cb		DGKI		Jph3	Prr7	PDE4DIP	Prkce	ptdss1	Tbk1		dctn1	DACH1	Ddx17	St8sia5		TNRC6C	il1rapl1b	cdh2	ppp1r10	FAM171B		SEC24B
ATP2B1	TRPM3		Cspg5	DPP10		EFNA3	Fam135b	Tsc22d1		ADGRL2	Picalm	Arid4b		UBC		ERC2	Necab2	Srrm3	GOLGB1	Wnk1	cnih2		ST6GALNAC3	ASH1L	ST7	PLCH1		Kif21a	Efnb3	Enah	OPCML	PPFIA1		OSBPL5
Calm2	CIT		Ptp4a1	Dlgap4		micu1	PCSK2	ATP2B1		PPP1R16B	tshz1	anks1b		St3gal3		Pcdh15	DGKH	ANO8	RNF19A	FAM184A	camsap1b		Osbpl9	SFMBT1	Dlg4	FRMD5		Gramd4	IQGAP1	Hivep2	ATP8A1	ATP2A2		TOX
Sec14l1	ine		ARHGEF10L	Camk1		CLSTN1	mbnl3	RAB32		PRKG1	FGF12	GRK3		PPFIA1		CLSTN3	Kirrel3	Galnt1	DENND4A	EEF1A1	GALNT2		Olfm2	GJD2	ARHGAP44	SRPK2		TNRC18	Plekha6	HNRNPL	FRMD4A	PCBP3		MARK3
Iqsec2	Mbnl1		Shisa6	plekha7		KIFC3	AFAP1	GABRA2		Nrg2	PDE3A	RRP1		Dennd4b		SDK2	EPHA6	Nlgn2	Cadps2	KAZN	RBM25		aldocb	Tspoap1	Clcn3	Caskin1		LLGL1	Sema4c	MYH10	CASK	MAP7D1		NUB1
PTPN4	MGAT5B		TMEM94	CNTN3		AVL9	KLHDC8B	GABARAPL1		ANK3	AGO1	Hnrnpc		SPEN		Sacs	BCL9	Rapgefl1	DGKB	Dlgap2	ABI1		MAP1S	Pde4dip	INPP5A	PLEKHA5		DLG1	TANC1	Nell1	mknk2	kdm7a		LRRK2
KIAA1549L	GABRA2		Rufy2	MAP1B		Astn1	Epb41l3	HLF		CAMKK1	gap43	Snrnp70		C2cd2l		DYNC1I1	prom1a	CHD3	PIAS1	ATP6V0C	Plcl2		MPP3	Olfm2	Syngap1	GALK1		TRIM36	AKAP9	Ppm1b	abhd2a	SDK2		Asx
DOCK3	UNC5D		EPHA7	FRMD5		Fam196b	MAGI1	CHRM2		SRCIN1	ncoa2	SDK1		CDH4		ANKRD26	Enox1	Ctnna2	MPRIP	Ctsf	Epb41l3		KIAA1549L	SPECC1	ccdc85cb	sh3pxd2a		NAV2	CYLD	tenm4	TNC	LLGL1		tenm3
Atp2b3	NSF		OSBPL5	SDK1		ARHGAP44	Lingo2	KCNJ5		GRAMD1B	PKNOX2	CDH18		neurod2		FSCN1	Map7d1	Dnm1	Enox1	Aifm1	Vstm2a		Plppr5	TLN2	Phf1	TOB1		TPD52L2	MAGI2	FBXL17	NCKAP5	Camsap3		FLNA
Rbfox2	CDH10		PARP6	Nlgn2		CREBBP	IQSEC1	Slc8a3		IQSEC1	IGSF9B	SUGCT		Kmt2c		Dlg4	Pcdh19	Nrg2	ARRB1	ralgps1	HNRNPL		arid5b	Fhdc1	PLEKHA5	MTHFR		VLDLR	Spag9	GOLGB1	LIMCH1	Klc1		Cd2ap
ERC2	Htr2a		Kcnh7	Nlgn1		Ppfia3	DTNA	EEF1A1		NSF	CELSR3	SLC37A1		HDAC4		FAM169A	Rgs7	NOS1AP	FURIN	BCR	EP400		AGL	SUGT1	DTNBP1	gse1		Vipr2	ADCY3	Asx	TNC	TRAF4		LLGL1
Ncor1	PKIG		ACVR2A	DST		KAT6A	hsc71	arhgap32		St3gal3	NRP2	Cacna2d2		Ulk2		SSBP2	lrfn1l	Ppm1l	Gpr153	PRUNE2	KLHL25		SLC37A1	PTPRE	Mast1	PLPPR4		fcho1	PCDH7	Aplp2	MYH10	tspan9		Eif5b
TRPM3	ARID1B		Sv2c	Slc8a3		Kif21a	scrib	Taok2		NTRK3	Mast1	RUFY3		NEGR1		celf4	MAGI2	Mapk8ip2	Kirrel1	PPP1R9A	Nol4l		TRAF4	PIK3R1	Dyrk1a	asic1b		Actn4	micu1		SKI	HIP1		AFF4
ABCA1	asic1b		NFIX	IQSEC3		ATAD2B	Nek6	ADGRB2		AZIN1	vat1	Fubp1		TMEM189		Dusp3	Adgrl1	PLPPR4	Dlg4	LMO4	Lin7b		HS3ST1	CABLES2	KCNB1	Gpr153		PRKCA	Myo5a		Trak1	zic1		ccdc22
SBF1	KIRREL1		ADGRL2	EPHA6		SLC24A2	Sptbn1	Atp8a1		FNDC3B	GPRIN3	Pip5k1c		UBTF		MGAT5B	PDE4DIP	Spock1	Kbtbd11	WDR11	Rbfox2		BEGAIN	PTK2	CRHR1	Rbfox2		LRBA	GRIK2		atp9b	ADAM17		OSBP2
ACAP2	EPHB3		ARRB1	Synpr		Zdhhc14	RUFY3	GDPD5		PDE3A	STX1A	Clcn3		GRB2		KLC4	Grin2d	lhfpl3	ANO3	CPNE5	TMEM65		Camsap3	OSBPL6	Tulp4	SYNE1		EVI5L	B3GLCT		Ctsf	Aplp2		FKBP5
Cask	CIT		lhfpl3	LRP1B		Nbr1	LRP8	Kcnn3		LRFN5	Lin7b	SYN3		Pard3		SLC2A3	Dlgap4	irs1-b	draxin-A	Synpr	NPNT		ELFN2	B3GALT1	Kirrel3	RAB6B		Klc1	ascc3		MMP17	SBF1		BCL2L1
RSBN1L	ADGRL2		SYT1	PLEKHA5		SRCIN1	SUCLG2	Map2		PRKAR1B	Scn8a	Ncan		ARHGAP5		Cic	NPY2R	PRR36	STMN4	NYAP2	LHFPL4		Ajm1	PRKAR2A	Eno2	NTSR1		SFPQ	Clip2		RAPGEF6	Numb		SLC4A10
EPHA4	UNC5D		PLXNA1	Enah		ZNF462	fam171a2	Adgrl1		myrip	LIMK1	Clasrp		SPECC1		Agap2	nr3c1	STXBP5	RAB37	ADGRA3	ZFHX3		ADGRA3	trio	disp2	CARMIL1		SUGCT	Sema5b		Cdh13	FGD3		RPL23
KDM6A	Nlgn2		STEAP2	NSF		MPHOSPH8	Ptprt	Dgkq		ARHGEF9	Cacna1b	baz2a		ASH1L		Cacna1i	Cdh13	SLC8A1	Nol4l	Vamp1	SLC8A1		SAMD12	RAB11FIP5	tle3b	LIMCH1		CASK	anks1b		NLRX1	Sash1		Stard10
RBM25	KIF5A		PLXNA2	Nrg3		Gpm6a	Kcnh5	CA10		CNTNAP5	Caskin1	MTUS2		PTBP3		CNTNAP2	FAIM2	GALNT2	Mmp16	PLXND1	ptprf		STXBP5	NAV1	NWD2	GPHN		CLIP1	NUB1		FCGBP	Mcf2l		LRBA
	Atp8a1		KCNQ3	grin2a		Rptor	Mapk8ip2	Adam11		GPHN	LYST	Ppp2r5b		CDH6		RCAN3	RARB	Baiap2	ATP2A2	ADCY8	STMN4		DAB1	Tbkbp1	MAPT	zcchc4		ATRN	ABCA2		NECTIN1	MAPT		Foxj3
	Phf24		DNER	Sacs		RBM5	FAM20C	ADCY5		SYN3	PSD	efr3a		EHBP1		atp1a3	Phldb1	DAG1	HOMER1	Pde4b	EXOC3		PRC1	Rtn3	PRKAR2A	Fat3		OPCML	TMEM266		ivns1abpa	Sema4d		txn
	MAGI2		LIN7A	ADGRA3		kidins220b	PKIG	FAM49A		thsd7aa	TMEM94	Ephb1				BEGAIN	SYT1	Nr1d2	SLC4A10	Tbkbp1	GAS2L1		Cnksr2	Sash1	CDK17	GJD2		ADCY3	FASN		Enah	EML6		ESYT2
	ARRB1		Peli3	Mmp24		KIAA1549L	thra1	Trak2		app	ACAP2	GUCY1B1				AZIN1	CTBP2	SH3GL2	FAM184B	KALRN	NEK11		Rtn4	ccdc85cb	ACSL6	PTEN		TAS1R2	EPHA7		DAB1	Epb41l1		rpl15
	Kcnc1		Pde4d	Ank2		HERC1	AP3B2	ADCY6		STXBP5	Gabbr1	FAM169A				lrfn1l	VLDLR	NCAM2	Vangl1	Cacna1b	CTBP2		Rgs7	fam173b	Slc4a3	PLEKHA5		ITGAM	GRK4		TMTC2	HIPK1		SCLT1
	Plch2		Nrg2	TMEM240		Dnmt3a	app	ERC2		tcf3	NTRK2	cadps				B3GALT1	Caskin1	PRKAR1B	Mdga2	npr2	DENND5A		Slc35f4	Abi1	Syn3	Cnksr2		Hcls1	CNTN3		Sez6l	DIAPH2		rps24
	GRIN2D		Shank1	Plch2		RIMBP2	FDPS	Cacna1i		MICU3	TMEM245					Map7d1	RYR3	ATP6V1B2	GRIA2	cluh	SMARCD3		Stxbp1	Tnik	IL20RB	chchd6-a		PCBP4	RALYL		spns2	HIF1A		NCAM1
	Chrm3		Taok2	PDE4DIP		Hnrnpul1	Shank3	SGCZ		Calr	CSMD3					EML6	CAMK2G	DGKB	ADCY6	Sv2a	GABRA1		WNK2	ADD3	rnf19b	nrxn3a		MAN1A2	ADGRL3		MAP4	TIAM2		rpsa
	Galnt16		Dlg3	SEMA6D		CARMIL1	DGKD	RIMBP2		PID1	SLC12A6					GRIA1	ARHGAP12	Cacna1b	Apba2	Brinp3	Tub		Add2	FKBP5	ZCCHC11	CDK17		Apba2	FRMD4A		XYLT1	RAPGEF6		Myo9b
	TNS1		MAPK8IP1	PTPRM		XPO1	mt-co1	eepd1		PAK5	SERPINI1					DTNA	Slc4a7	RNF157	Cntnap2	DUSP10	Man1a1		thsd7aa	WHRN	FGD3	FAM13B		AGAP1	ttyh3		Camsap2	Zmat4		rps4x
	Rev3l		Rtkn	ADGRL2		clvs2	AGL	CA10		CKMT1	Kdm6b					Dyrk1a	NCAN	DDHD1	Zswim6	slc20a2	RIMBP2		GPHN	PKIG	nxn	LSAMP		Gpr108	ttyh1		SUGCT	SPTAN1		PSMB7
	Clstn2		RYR3	Hecw1		Cdk14	WDR7	Iqsec2		UNC79	ywhag1					Jph1	ralgps1	CHD5	LHFPL4	SMARCA4	phf2		Wiz	Srrm3	MAN1A2	Grm1		TBC1D9	ASTN1		Kirrel3	SLC25A22		OSBPL1A
	CDH4		ESYT2	MPP3		MADD	rnf19b	Lpin1		PCDHAC2	Nrxn2					ADCY5	Ephb2	GRM4	Klf7	IQSEC3	Zdhhc14		CACNG7	TOM1	Tbl1xr1	Galnt10		OSBPL5	GRIA1		Snrnp70	CHRM2		znf395
	LRP4		Prrt2	INPP4A		Acin1	ERC2	AGL		HSP90AA1	ATP6V0A1					EPHB2	SDK1	OPCML	Klf12	KIF5A	RALGAPA2		DMXL2	SETD2	KCND3	DNER		GNAZ	Ulk2		CERS1	FAM169A		FLOT2
	BEGAIN		Slc4a7	SRCIN1		UVRAG	KDM4C	mbnl3		MYO6	PPP3CC					DCLK1	Fam135b	ext1c	RNF13	SYN3	usp106		DBN1	CAP1	HIPK2	SYK		USP54	PHACTR3		SF3B1	Wasf1		TEAD1
	SEMA6C		MAGI2	COL14A1		garnl3	Phldb1	Kcnh1		Sacs	ARFGEF1					INPP4B	Ablim1	lrfn1l	PARP6	Sntg2	MAGI2		GNAZ	arid5b	mycbp2	Zmat4		dip2ba	NEDD4L		Phlpp1	PPP2R5A		GOLGB1
	ptdss1		Dlg4	LRRTM1		RPL17	Srrm1	RBFOX1		RALYL	lrfn1l					Myt1l	Osbpl8	LRRTM1	ZMIZ2	Aak1	Pcnx2		SPTBN4	Cpne4	Kctd16	ATP11A		ANO8	Kcnn3		MPRIP	ptpru		RPS6KA3
	SNX14		Carmil3	WHRN		STT3B	sh3pxd2a	St8sia5		RYR3	PCLO					KIF21B	STT3B	Gpr158	BEGAIN	IGSF9B	KCNN3		ABCC5	Gramd4	Casc4	SPTBN1		MYH10	CDH11		USP54	TRPM5		rps6
	SPTBN4		TANC2	thsd7aa		TNKS2	LRCH2	atp9b		HIP1	KIF21B					CNTN2	Grik5	Gpr158	MYH10	KLHL4	MIA3		OGDH	OSBP2	Tnik	thsd7aa		Rufy2	Map4k4		NLRC3	Patj		cdkal1
	ralgps1		ALK	Sptbn1		Dchs1	hace1	arhgap21		Pygm	TMEM131					Tmem145	CDH11	ralgps1	GRIA1	SH3GL2	Ptprn		DDHD1	clptm1l	nsmf	ERC2		Snrnp70	RYR1		NOS1AP	SORCS2		RPS9
	PTPRG		SRCIN1	VLDLR		thsd7aa	MADD	wdr92		ADCYAP1R1	TRIM9					HIPK1	DLG2	cpeb3	MAGI1	Fam196b	CNTNAP4		Rhbdl3	Osbpl8	MADD	2020-03-08		DST	SUGCT		IGDCC3	Phlpp1		rps25
	NRP2		SH3KBP1	FAM184B		Myo5a	srebf2	BEGAIN		ptprf	EPHB3					Sorbs2	Plppr5	ptdss1	GRK3	Dlg5	NOVA1		PLPPR5	Arhgap23	TNC	ADCY1		sh3pxd2a	RAPGEF2		PACS1	DAB1		PCF11
	Clstn2		Atp8a1	FSTL4		Rims2	NNT	NFI1		SPOP	ADCY5					ARHGAP39	Pde4b	NOVA1	Cnksr2	CLIP1	Svop		SSBP2	AGAP1	SNRK	Abhd18		SH3GLB2	Tspoap1		Agap3	Ryk		NLRX1
	GRIK3		DRP2	Phf24		MYH10	ACVR2B	ADD1		ARRB1	plxna4					Neto1	STEAP2	Prkce	Dock4	ERC2	Mmp16		si:dkeyp-117h8.2	CDC14A	ADCYAP1R1	Iqsec2		tmem178b	cadm3		anks1b	MED13L		rps7
	Farp1		Nrg3	xkr6		FAM19A5	SYNRG	Lrch4		Atp2a2	CAMK2B					SH3BP5L	PHACTR3	IL1RAPL1	FKBP5	EPHA5	Grik5		MICU3	rarga	PLPPR4	INSR		fcho2	RAB6B		Zswim6	EXT1		SH3PXD2B
	KCNB1		Wnk2	atp1b3		Srrm1	SOGA3	TANC2		ARHGEF10L	LCORL					CDH8	SNX14	Aak1	NAV2	CDH4	SORCS1		Cep112	Osbpl10	plcxd3	Jph3		USP25	Pcdh15		ptprf	SUGCT		Zfp292
	MPPED2		Ptprn	HIP1		celf3	PARP6	EFNA3		PHACTR3	NTRK3					NRP2	OPCML	MICU3	ADCY3	PLXNA1	KDM6B		MYO10	wu:fa18f11	XYLT1	FRY		CARMIL1	Calr		Xylb	ARVCF		zcchc4
	Dpf1		egr1	HSP90AA1		API5	HERC1	Kcnh5		Tmem145	Jph1					Slit2	Nr1d2	Epb41l3	CNTNAP5	NEK1	TMTC1		EPHB1	hdac9b	IGSF9B	RAPGEF1		AFF4	SEZ6		Rnf24	rsrp1		Hcls1
	Cep112		Cdkl5	Tmem117		SBF1	PDE3A	KCNB1		Fam126b	SEMA6A					Pde4b	R3HDM2	CNTN3	esyt2-b	Syndig1	ZBTB20		Apba1	SRPK1	nrxn1a	NCOR2		Map3k7	PPP1R16B		SH3PXD2B	Hook3		Bcar1
	Asap1		slc17a6b	PSD		Wnk2	GABRA2	Actn4		C20orf194	SLC24A2					ECE2	ADGRL2	RCAN3	DDX5	arid5b	RNF157		plxdc2	CRMP1	Znf385c	FBXW4		SLC22A23	cdh2		GNAO1	PDE3A		PPP6R3
	GRID1		Dlg4	DCLK1		nat8l	Sptbn1	ppp1r12a		NPDC1	Ppfia3					Smpd3	MPP3	Tspan4	SLC12A1	purb	Rprd2		LIMCH1	NYAP2	fam171a2	HIP1R		SZT2	Snx27		Chst15	MYO18A		RPL13A
	TLN2		anks1b	SEMA6A		KLC4	IP6K2	Camk2b		ARHGAP12	PKP4					BCR	ine	GUCY1A2	MCF2L2	AZIN1	Sgsm1		Map2	Pde4b	HSPA4	ANKS1A		rbm42	SORCS1		PDE9A	INSR		DDX21
	NSG2		SLC12A1	NSG2		GALNT13	Syt11	PSIP1		Svop	Cacna2d2					Cntnap2	n4bp3-b	Enox1	TOX	GRM5	SRGAP3		Slc12a5	PITPNM3	STXBP5	ripor2		ADAMTS2	NOVA1		Foxo6	rnf144aa		RBFOX2
	DENND4A		camk2d2	DLG2		eef1a	PPP3CC	DGKH		KCNB1	Tnk2					EEF2	IGSF9B	RFTN1	RALGPS2	ARHGEF10L	trip12		Galnt1	PDE8A	TRPM5	ALK		BACH2	PLEKHA5		STK32C	Farp1		xpr1
	Gpr158		uhrf1bp1l	SPOCK2		Hnrnpa0	Grik4	PCDH7		STRBP	Myo9a					HERC2	SEMA6A	ACSL6	Carmil3	CIT			Tbkbp1	Plppr5	RAPGEF2	ARHGEF9		AZIN1	Gramd2a		EEF2K	Camsap2		PRKG1
	Rapgef5		vat1	PRR36			ANO8	TEX2		DNER	PTPMT1					TTC27	Nrg2	ANKRD10	Syndig1	SIK2			Shisa7	Ldlrap1	dip2ba	Cnksr2		BMP2K	tcf3		Kmt2c	shisa9a		ppp1r37
	KALRN		NOS1AP	Nrg2			CPT1A	Cacna1h		FCGBP	STT3B					NAV2	RFTN1	KLHDC8B	Napb	axin1			EHBP1	kcnab3	PKIG	MAML3		DCLK1	TRPS1		Mark2	LIMCH1		Hdac4
	Kcnh5		CTTNBP2	ralgps1			Mapk8ip3	SRGAP3		KIAA1549L	MTA1					TRPM5	ARL15	EDIL3	anks1b	STX1B			mcu	CUX2	Syndig1	ADD3		PPFIA1	BMP2K		ttyh1	FAM131B		PPFIA1
	Pcdh15		Klf12	Galnt10			Jph3	CDH4		AUTS2	Aak1					celf4	prpf31	RNF31	Necab1	Uri1			FAM20C	GRIA2	Robo1	CACNB2		FAM20C	MARCKS		Atp8a1	INPP4B		csnk1a1
	OPCML		Enox1	MYO10			SMARCA4	Tbc1d8b		Pde4b	ric8a					Nrg3	ttyh1	Sv2a	Cacng2	kcnab2			Necab2	Ube2b	KCNJ3	Cacna2d2		Hlcs	TMEM189		SLC22A23	CAPZA2		HLF
	COL14A1		Tnik	Sema6d			TTC27	CAMK2G		ABCC1	Cacna1b					RFTN1	Shisa7	CKMT1	cyp33	Abcc8			TNRC6C	BCL2	Mosmo	cdh2		Ap2a1	Tspan4		Nek6	ARFGEF1		Larp4b
	EML6		STRN	Mapk8ip2			n4bp3-b	Wnk2		Hcn1	Dock4					FKBP5	Pcnx2	PRSS12	Mgll	RAPH1			Kirrel3	Pcnx2	ZEB1	EPB41L2		DMXL1	MAN1A2		usp106	ANO8		BTG1
	HS3ST1		EFNA3	Tbkbp1			ptdss1	ATP2A2		celf3	MAP2K5					KCNQ2	SPOCK2	Ncan	gap43	ATP11A			SORL1	PLCB4	LRRTM4	ca1		Cic	Pak3		Msi2	OXSR1		Hlcs
	FAM13B		SYNJ1	NRIP2			API5	NEBL		GABRA2	epha3					aldocb	Galnt16	n4bp3-b	Bsn	WNK2			RNF31	CACNA2D1	LINGO3	STX1B		AKAP9	ppp4cb		SRGAP3	tcf3		FAM13B
	SPOCK2		GRIK2	Rbfox2			Itsn2	Tmem8b		CIT	dpysl3					PTPRM	DENND1B	EML6	GABRA2	Mapk8ip2			SEMA4F	RALGPS2	Slitrk1	SRPK1		Atp8a1	CHSY1		DSCAM	micu1		INSR
	Patj		LRP1	Adgrl1			Neurl4	Doc2b		Kcnc1	MAGI2					AOPEP	WHRN	KIRREL1	P65-C	Kctd16			Map4k4	CSDE1	Nbr1	Ppm1h		PPP6R3	Nol4l		Il1rapl1	Ptpra		SPECC1
	BEGAIN		Ppp2r5b	Osbpl8			KAT6B	MATR3		EML5	HIF1A					camk2d1	PBX1	Pygm	plcxd3	Lingo2			TMEM189	SPAG9	SCG2	AFG3L2		ACVR2B	SPTAN1		ARNTL	GABRB1		ECI2
	arhgap32		COL14A1	PLPPR4			MT-ND4	FGF12		Bcor	Jag2					CDH10	ralgps1	SORCS2	TRIM9	GUCY1A2			Bahcc1	PDE4D	EIF4G2	SLIRP		DGKD	ADGRA3		app	GRIA2		DAB2IP
	SLC1A1		Picalm	RASGRF1			Atn1	Scn8a		Cnksr2	2020-09-07					PBX3	Cspg5	DYNC1I1	cdh2	FAM19A2			AKT3	Gria4	palmd	KIAA0513		thsd7aa	INSR		Ppp1r1a	SIPA1L2		SUGCT
	PCDH17		celf4	Tub			RBFOX2	Tbc1d30		MAP1S	CALN1					Adgrl1	ADAMTSL3	sdha	tenm4	Map2			Znf385c	Cds1	Mmp16	Plcb1		SBF1	GRM4		trio	Slit2		TMEM65
	Fam196b		ALK	ptdss1			Camsap2	thra1		Hdac11	Hspa12a					TNRC6C	Ptprn	TCF20	DCLK1	ZNF609			eef1a	MCF2	MYO6	Mgea5		NEDD4L	KIAA0355		arid5b	FRMD4A		PORCN
	plxna4		NDST1	ANKRD10			SLC12A6	KIAA1549L		Lrrk1	fam172a					EPHA6	RBFOX2	Jph1	Mgea5	celf4			PACS1	Osbpl9	Tub	Smpd3		PHACTR3	CDH12		PC	Tjp2		SCFD2
	Hdac11		eipr1	TRHDE			Ptprn	PTPRG		sdha	Nrbp2					slc44a5b	Cemip	TNRC6C	Homer2	KCNT1			upf3a	slc47a1	Grm8	LRRN3		VPS13D	Apba1		SETBP1	SF3B1		RBM25
	fibcd1		DDX5	CNTNAP5			PSIP1	CHGA		LHFPL4	Neurl4					BRINP3	Nlgn2	LNX1	RYR3	efr3a			PCBP4	HSP90AA1	PDE5A	DDX21		ABCF1	LRFN5		ERBB4	ARHGEF17		gnai2
	DHRSX		SH3RF3	CKMT1			Cacna1b	CTTNBP2		PSD	TMEM132C					PDE4D	PKIG	SMARCA4	SH3BP5	Cacng8			Shisa6	ACAP3	SRPK1	Inpp4a		Unc5c	ELFN2		Ppargc1b	Bicd2		RPL7
	Adgrl1		CAMK2G	Patj			KCND2	TMEM94		Caskin1	ARHGAP44					Pcdh15	KALRN	Sema6d	Picalm	Wnk2			PLCH1	IP6K2	MYO6	KAT6B		XPO1	ARVCF		NPNT	TRIM36		NDST2
	TSPAN18		SCG2	RNF31			ralgps1	Ppp1r1a		DIP2A	MCF2					Clstn2	MAP7D1	lhfpl3	ELMO2	Ctnna2			Tmem145	CHGA	MAP1B	RAPGEF2		Anks1a	Ppp1r1a		Bhlhe40	PDE10A		Patj
	Ptprt		KCNB1	tmem132e			TRIM2	GUCY1A2		ABCC5	Bcar1					NPNT	ADCY5	Map7d1	celf4	Farp1			RALGAPA2	Dnm2	CLCN2	PRKG1		RAPGEF2	GRM4		Scube1	GRID1		RPS14
	tmem132e		FRMPD4	SMARCA4			DCLK1	SYT7		DAAM1	PCDH7					Meis2	Mast4	RLF	2020-09-07	Cep112			chchd6a	grip2	SCN2A	Snap91		SORL1	Nrg3		nr3c1	WASF3		Ppm1h
	DCLK1		ADCY1	Tnr			Syn2	TXNDC11		Slc4a8	AP3B2					Nlgn1	st6gal2	TNC	STRN	Mdga2			OSBPL5	Scai	GABRB4	NCOR2		EIF4G3	NCOR2		dip2ba	Dync2h1		MPRIP
	Grm8		GABRG3	nrp1a			GUCY1A2	Ncan		FRMD3	Dach2					CTBP2	Fbxo41	syndig1l	EPS8	TRIM62			Neurl4	nrxn3b	PHKB	Kbtbd11		Sorbs1	Abcd3		dph1	Osbpl8		KALRN
	NOVA1		Nol4l	KIFC3			UBE2O	SAMD4A		DIP2C	prkci					RIMS2	TRIM9	MYO10	Caskin1	Slc4a3			KIF5A	wsb1	cyp33	CSMD1		Ptprk	ilf3		HIPK1	ATP8A1		rpl10a
	FBXW7		PPM1H	SPOCK3			Pcdh15	FAM131B		Myt1l	Myt1l					Kcnh5	EVI5L	Adgrl1	Ppfia2	ndrg2			Galnt16	Cacng2	STK32C	Rabgap1		Dagla	SPPL3		SRGAP1	IGF1R		rps27a
	TMTC1		Robo1	Fbxo41			Pfn2	ZBTB46		ZEB1	plppr1					UNC5D	RBFOX3	ARRB1	Prr12	GRIA1			FAM57B	DAB1	Ccdc186	Ppp1r1a		ATP8A1	USP24		rxraa	MYO6		Cdc42bpa
	Tbkbp1		Necab1	RYR3			BCL9	SH3BP5L		Map7d1	NHS					Cdh13	FURIN		Jag2	NECTIN1			PKNOX2	large2	PPP1R14B	PDXK		mical3a	PPFIA1		Plec	Myo9a		USP47
	MAPK6		dye	FURIN			Tub	2020-09-07		DMXL2	ARHGEF4					CA10	Ptprt		Kcnn3	TSPAN18			SPTAN1	GRB10	GALNT18	Cacna1i		SPECC1	EHMT1		BCLAF3	Ctnna2		RRP1
	Pcnx2		GUCY1B1	wdr92				PDE5A		Cacna1s	PRUNE2					spns2	PSD		Sv2a	eef1a			draxin-A	OSBPL5	Gabbr1	MAPK10		Akap6	Arhgef7		thra1	Atp8a1		cnnm4
	Foxo6		DENND1B	Ppp3ca				tlk1b		LSAMP	PLPPR4					PKNOX2	Tmem8b		CADPS2	Pard6b			SPEN	TOPAZ1	asic1	Mast4		GRB2	LRRC4		ACAP2	usp106		USP9X
	GUCY1A2		Shank1	nat8l				ajap1		irf2bp2a	SFMBT2					coe3	Cntn3		Ryk	RARB			KLHL25	MLLT6	GUCY1A2	Nrg3		HNRNPL	Kdm6b		Gak	tenm4		ACAP2
	ADAMTSL3		SPTBN1	Caskin1				Rims2		DACH1	CSMD1					OPCML	TCF20		TANC2	STMN4			DPP10	Farp1	Gramd4	ADCY6		zfr	CDH10		ARHGAP44	ELMO2		SAFB2
	PRR36		CRTC2	CHD9				Pde1a		SH3BP5L	TRPC5					CACNA2D3	atp1a3		BCR	CDH4			ARHGAP12	CNST	IGF1R	LRRTM4		PIP4K2A	FRYL		Ppp1r14b	Cd2ap		lrpprc
	Usp53		SNRK	Rgs7				CDH6		MYO6	Agbl4					CDH11	ATP11B		Dpy19l1	NTM			Pygm	MAML2	NECTIN1	NECAB1		KIF1A	Atp2a2		ARHGAP5	ZFYVE9		Ptpn12
	EEF1A1		ttyh1	Kirrel3				AK5		GRK3	Mctp1						SLC8A1		Map7d1	EPHB1			CDH4	PDZD4	ARHGEF2	ABCC1		plekha7	arhgap32		Tspoap1	SKI		INSR
	Rapgefl1		UNC13A	PKIG				OPRL1		Hnrnpc	KCTD2						FRY		ppp1r12a	Psd2			VDAC1	Kirrel1	SKI	Asap1		UBXN4	Sema6d		DAG1	thsd7aa		VPS13D
	Sorbs2		thra1	Pcnx2				LIMCH1		ARFGEF1	Sgsm2						Jakmip3		SEMA6C	Slitrk1			SPOCK3	PRKG1	Sptbn1	FCGBP		Med13	TRPM5		Farp1	Adgrb3		Atp6v1b2
	PTK2		plppr1	MAST2				Neurl4		Cacng2	LRRC4						Dyrk1a		NAV1	GPC6			PCSK2	DYSF	ZNF609	Prkce		WNK3	Cd2ap		MAP7D1	PKIG		Gramd4
	Nalcn		VSTM2L	n4bp3-b				Hdac11		Baiap2	Rusc2						Picalm		Tnik	FAM131B			DPY19L3	Enox1	MAP4	Sv2a		CDK17	Nrg3		BAZ2B	TSNARE1		Ttc3
	Nr1d2		plekha7	thra1				XYLT1		USP36	MT-ND2						PTPRO		Sema6d	PCDH9			ARFGEF1	Clmp	ZMIZ2	Myo9a		Cic	PCNX1		SHC1	Ctsf		vdrb
	RCAN3		FRY	DYNC1I1				Lurap1		Tnik	Cacna1c						ric8a		clvs2	Svop			GUCY1A2	LD	dye	Peli3		CBX7	ARHGEF10L		ZEB1	PPP1R9A		Smg1
	Mapk8ip2		RALGPS2	SEMA6C				STRN		ADCY6	DBN1						GUCY1B1		SLC2A3	Cdkl5			PLEKHA5	NBEA	PLPPR5	LHFPL4		EHMT1	Bahcc1		ECI2	ATP2B1		jmy
	Nrg2		mbnl2a	MTA1				TCF20		NECAB1	chchd6						GLRB		FURIN	Pdcd4			ADCY6	TTC7B	HOMER1	TLN2		Arhgef7	Tnk2		micu1	HNRNPLL		IGF1R
	Ppfia2		Gabbr2	lrfn1l				EPHA7		Aak1	ralgps1						cadps		CAMKK2	PDE8B			UQCRH	LMBR1	rnf144aa	Unc80		plxna4	Lef1		sacm1la	Enox1		Dync2h1
	C20orf194		slc44a5b	jarid2b				RGS12		GJD2	jarid2b						UNC5D		tubb	KLHL13			ADGRL2	Ppargc1b	PSD	DTNBP1		ARHGAP21	ARHGAP5		RAPGEF2	MYO6		btbd11a
	DPP10		Camsap2	UBC				ZMIZ2		PDE4D	dtnbp1a						MYO10		TMEM132C	SYBU			Aak1	KLC4	UBR4	WDR11		LRP1	CDH10		UNC13C	LYST		RHOBTB2
	n4bp3-b		GRK6	GUCY1A2				FRY		nmnat2	SOGA1								Dlg4	PTPRG			LHFPL4	mbnl3	znrf3	GRIN1		EDIL3	CIT		cadm4	FBXW7		UVRAG
	Efnb3		Gabbr1	Ppfia3				Tbkbp1		ARID1B	PTPRG								ralgps1	RARB			FAM169A	ankrd52	PTPRE	Tesk1		DENND1A	Sema6b		SSBP3	DOCK10		MAN1C1
	Plppr5		Actn4	LNX1				NFASC		irs1-b	TRPM7								Slc12a2	Epb41l3			Ppp3ca	DPP10	PDE4DIP	Cacng8		PDE10A	PBX1		MAN1A2	PNISR		MAN1A2
	CDH11		KLHL5					ESYT2		GRIP1	ARHGEF10L								Akap2	UBC			st6gal2	nrp1a	Dnm1	CADM2		Tcf12	PIK3R3		Ajm1	smurf2		UBR4
	Camk1		PPP2R2C					ywhag1		EPHB2	CARMIL1								sh3rf1	PTPRE			TRPM7	thra1	LDB1	STXBP5		ccdc22	Unc5a		PHKB	CACHD1		Vipr2
	SORCS2		DTNA					VLDLR		KDM6B	tubb								asic1c	Gpr158			PKIG	BACH2	CHD5	PER2		PAM	Cog5		INSR	rap1gds1-a		axin2
	DRP2		Vav3					ARHGAP12		MIB2	VTA1								SNAP91	NACAD			SH3BP5	CPNE5	Olfm2	Gnai1		EHBP1	NT5C2		ELMO2	INSR		Crebrf
	Cntn4		DENND4A					Sntg2		Abcc8	Ppfia3								SPOP	rbfox1			tshz1	NWD2	TMEM132C	FAIM2		Zfp292	DDX5		INPP4B	NT5C2		PPP2R5A
	GPHN		Sema6d					EPS8		lrfn1l	Add2								NHS	DOCK11			Cdk19	Nptn	GLG1	Cic		strip1	Slmap		scrib	SRSF11		FIG4
	Ppfia3		Pde4dip					Slc24a4		Patj	tpi1b								Dagla	Wiz			NECAB2	RAB26	Slc38a3	Ppp1r14b		MAP4K4	SIK2		CRY1	SH3RF3		EEF2
	Galnt10		GRK3					n4bp3-b		nrp1a	PDE5A								GABRB4	CADM1			Itsn2	Psd2	SCAPER	CADM2		Abcd3	Rapgef5		PCBP4	PTPN4		TAS1R2
	IQSEC3		RAB11FIP3					cyp33		CDH4	Itpr1								DYNC1I1	FGF11			Sacs	DCLK1	Mmp24	plekho1a		Acer3	SLC1A1		Acer3	Cdh7		nrp1a
	TMEM240		DPY19L3					CACNA1D		babam2	LRP8								ATP2C1	Tnik			Casc4	SYNE1	Klf7	NSF		Gnal	MTSS1L		DTNA	FRYL		Efhd2
	Dlg4		DIP2C					Plcl2		MLLT6	Unc5c								DRP2	PLPPR4			GALNT2	NPTXR	ARFGEF1	NHS		UVRAG	Grik5		ascc3	Fbxo41		HIF1A
	Uhrf2		tshz1					GRIP1		Prr12	CLASP1								AGRN	PLEKHA5			TRIM9	coe3	LHFPL4	Vps9d1		ANKRD10	GOLGB1		PNISR	Rhbdl3		SLTM
	Mast4		NBEA					Mctp1		baz2a	WDR11								cadm4	Pcdh19			EPHA8	ULK1	Necab1	MPPED1		GRIK2	PPOX		ZNF318	Rusc2		rpl8
	FAM20C		Nlgn2					TMEM131L		RBM25	Clstn2								Zmat4	PFKFB4			FRY	GRAMD1B	GRIK2	SGIP1		UBTF	LRRTM1		ACAP3	VPS13D		rps15
	Svop		ppp1r37					EPHB2		SNX14	DNER								PRSS12	Ccdc88a			ralgps1	Unk	FRMD3	Phf24		Tnk2	slc44a5b		NBEA	PLEKHA5		Chd2
	ADCY6		Il1rapl1					atp1a3		Nr1d2	Ptprt								Tenm1	Osbpl10			MYO6	Camsap2	PCSK2	Gls		sacm1la	Unc5c		MAPK10	AUTS2		znrf3
	SCG2		GRIA2					Sgsm1		DDHD1	Mdga2								FAM19A5	PLEKHA5			KALRN	ASAP2	MAGI1	KLHL5		Zfp292	Fgf14		txn	TTC27		PSMC6
	Tspan4		Pip5k1a					ANK3		MPP3	DNMT3A								lhfpl3	Mmp16			UBC	RASSF5	NXPH1	Galnt1		AP3D1	smurf2		KCNAB1	FLOT2		Tnrc6a
	MICU3		GNAO1					btbd11a		CLSTN1	SH3BP5								phyhipl	ARRB1			Cacna1s	PRC1	COMMD10	Fam135b		KHDRBS1	Arhgap35		Plcl2	SOS2		Iqsec2
	DUSP10		SCHIP1					Nlgn1		SORCS1	MAPK8IP1								rab11fip4a	DCLK1			srebf2	Efnb3	FBXW7	ARHGEF10L		SEMA6A	large1		INSR	Grik4		TNRC18
	trio		Map2					SRPK1		WDR11	CLU								SSBP3	SORCS3			NPNT	TFAP2A	DOCK10	radil		Ptprd	Atp8a1		BCL2L1	Hnrnpul1		usp106
	KCNJ3		celf4					TRIM9		CNTN3	Runx1t1								ABLIM3	MYO6			FTH	SRGAP1	IQSEC1	AP3B2		rbm4.1	NTRK3		APBB2	Hlcs		trip12
	MYO10		Syn2					rap1gds1-a		PDE4B	Mark2								Asap1	Ppfia3			irs1-b	Crebrf	Mink1	PKP4		Rere	rbm42		ADCY3	FAM13B		Abcd3
	STMN4		SLC2A3					Asap1		Epb41l3	slc17a6b								Neto2	COX4I1			SCAF11	ARHGAP12	RIMS2	Pygm		PDZK1	KNDC1		LRP4	BCLAF3		Plec
	irs1-b		Tmcc1					AFF2		CACNA1D	nadl1.1								NBEA	mtnr1aa			CKMT1	TRPM5	Snap91	nkain4		Oxr1	KDM6B		ST6GALNAC3	MAGI1		ITGAM
	Carmil3		NEDD4L					Clcn3		STT3B	EML5								ctsd	MADD			Tsc22d1	SYK	MYH10	celf3		Nf1	mast3		GDPD5	znrf3		rbm42
	Kirrel3		TVP23A					RAB3A		CPNE8	ST3GAL2								Cnksr2	DENND4A			DOCK3	wdr92	IP6K2	GABRA1		setd3	Oxr1		rsrp1	Epc1		rpl35
	SRGAP3		Pqlc1					ubald1		Bhlhe40	cadps								MAP4K4	prpf31			Capn5	FGD3	DUSP10	Mapk8ip2		cpsf6	Astn1		SLC6A6	PLEKHA5		ZNF407
	CACNB3		Mosmo					Agfg2		SPOCK2	Unc13b								dctn1	MAPK6			GRIN3B	Tulp4	ARHGAP20	PCLO		Kansl1	large1		CSMD1	Cdc42bpa		Slc12a2
	SH3GL2		FLOT2					Lrch1		GUCY1B1	Aldh2								Plcl2	SLC1A1			PTPRO	PDE4DIP	FCHSD2	Bcas3		mtus1a	SIPA1L1		rbfox1	DAG1		setd3
	LRRTM4		PLXNA1					znf385b		Gak	ATP9A								mtus1a	ZUFSP				ARFGEF1	2020-09-05	ANGPTL2		ADD1	Plcl2		CADM2	Nek6		CHD1
	RNF31		CDH11					Ablim1		Rgs7	ADCK1								Atf6b	tmem132e				HERC1	ERC2	Atp8a1		ANKRD50	USP9X		Nlgn3	ABCF1		TRPM5
	atp1a3		Cacna1c					BNIP3L		ADCY6	DYNC1I1								PCLO	KIF5A				SLC24A3	Slc4a7	UQCRH		IPO11	Cacna1b		INPP5A	ARRB1		Ddx42
	ERBB4		Jph1					Prkce		Tsc22d1	rhoab								MTA1	Itpr1				GABARAPL1	SFMBT2	plxna3		VTI1A	Kif21a		Cspg5	KIF1A		Kalrn
	PTPRM		SRGAP3					RASGRF1		SCFD2	Farp1								PLEKHA5	KCNJ3				PCNX1	ZMYND8	PPP3CC		SRCAP	GRAP		Pygm	rad54l2		TBC1D22B
	Ablim1		FDPS					TOPAZ1		st6gal2	ADCY1								KLHDC8B	NNT				PITPNM2	ANKRD26	KLHL13		kpna5	PDZK1		Tnrc6a	FURIN		snd1
	EPHA8		Clcn3					BRWD1		TMEM245	PARP6								DGKI	WASF3				SRGAP3	tcf3	CIT		mib1	vat1		Hnrnpa0	ppp1r10		rpl10
	HSP90AA1		Zdhhc14					STEAP2		AKAP9	VSTM2L								fam171a2	KIAA1549L				Gnaq	SNAP91	ERC1		Map7d1	Map1a		Rusc2	Pygm		DGKD
	Ppp3ca		CACNB3					PIAS1		SUCLG2	SRCIN1								PSD	Cacna1a				Pip5k1c	CARMIL1	srrt		AGL	RALGAPA1		TJP1			Asph
	Tub		Mmp16					CLSTN3		ubald1	Syngap1								celf3	Myt1l				large1	PPP2R5A	DIP2A		Epc1	Rhbdl3		Ctnna2			RPL23A
	LINGO2		Tbc1d30					PLPPR5			SH3GLB2								Dpp6	EVI5L				BMP2K	EIF4G1	KSR2		VARS2	PRKAR2A		AOPEP			rsrp1
	Kirrel3		ST3GAL2					ITGAM			NAV1								Asph	Mn1				SCAPER	Eif5b	Hnrnpc		2020-09-07	DOCK10		RAB6B			Osbpl9
	Shisa7		Kirrel3					HIF1A			camk2d2								PCDHAC2	sh3pxd2a				PPP3CA	R3HDM2	Cep112		EEF2K	SOGA1		Hnrnpc			SUCLG2
	CKMT1		Smpd3					Cnih3			NKTR								mapk1	PRKCG				mcu	FKBP5	BCL9		Ppfia3	ADAP1		MTA1			FNDC3A
	ZMAT4		PHACTR3					EHBP1			Gls								si:dkeyp-117h8.2	Ablim1				Ubr5	NAV1	TMEM94		fam214a	Pfn2		TMTC1			REEP5
	RIMS2		CNNM1					CYLD			POU2F2								PLEKHA5	Dyrk1a				nmnat2	RIMBP2	Myt1l		ano10	Ppfia3		LDB2			NT5C2
	Hecw1		FAM19A5					NBEA			Dpf1								Dlgap2	VSTM2L				SH3GL3	Evl	helz		Cd2ap	SMARCD3		Tmc3			Hivep2
	CDH6		Iqsec2					LHFPL4			CACNA1B								Iglon5	KCNQ2				Man1a1	NPDC1	st6gal2		ADCY6	Nlgn2		SYNE1			leng8
	syndig1l		radil					Jph1			SLC22A23								AKAP9	SLC8A1				SLK	GRIA4	atg2a		Ctnna2	Nlgn1		Mn1			SPOP
	sez6		UBE4B					Dagla			Slc8a3								Map1a	NCAM1				HCN4	FAM169A	agbl5		FURIN	OPCML		SOGA1			Snrnp70
	Atp2a2		npr2					GNAO1			Tbkbp1								Jph3	ATP5MC3				Pgbd5	CDC27	ZFYVE9		ZNF318	Gpr108		PBX1			TSC22D2
	LNX1		IL1RAPL1					cpeb3			Apba1								DAPK1	Cdh13				Zdhhc5	DAPK1	BACH2		Hnrnpa0	VLDLR		Tjp2			rxrba
	Mdga2		PAM					il1rapl1b			Slc12a5								MADD	jarid2b				ppp1r12a	Hnrnpc	camk2d2		Ctnna2	ATP8A1		SCAPER			PDZK1
			spire1					FTH			Sec14l1								NCKAP5	Ppp1r14b				DIP2C	SH3RF3	LRRN2		CLASP1	ARRB1		rad54l2			UBC
			ZBTB20					MT-ND2			PPP1R14B								FGF11	Cacng2				tmem47	LRRN2	NECAB1		VPS50	ano10		cpeb3			Cgrrf1
			si:dkeyp-117h8.2					Uchl1			aacs								UNC79	lgr4				ZUFSP	mast3	Rtn4r		uvssa	ric8a		AGL			AZIN1
			Mgea5					tlk2			EEF2K								REEP5	ABCC5				INF2	DPYSL2	RAB11FIP3		ttyh1	SH3BP5		CBX7			camk2d1
			Cntn4					Pgbd5			DGKI								Cntfr	LIN7A				GPC6	Tbkbp1	Dnm2		spire1	mtus1a		PPP3CC			csnk1db
			ANKRD10					Klf7			ralgps1								RASGRF1	GFRA2				mtnr1aa	XKR4	rnf19b		HSP90AA1	STRN		WNK3			GPD2
			ABR					ivns1abpa			CNST								PICALM	Eif5				CDK17	GUCY1B1	AES		UBR4	Cnih3		NCAM1			Kmt2c
			Mapk8ip3					speg			PCDHAC2								ADAP1	ext1c				SLC9A7	ARRB1	axin1		NDST2	HIF1A		Fmn2			rbm4.1
			Usp19					FRMPD4			EEF1A1								VSTM2L	ADAP1				SUCLG2	PCLO	mbnl2a		St3gal3	trio		Hlcs			Picalm
			eef1a					ATP8A1			KIF26B								Nalcn	cntn5				PLPPR4	ATRX	SIPA1L1			Cacng2		Map2			ppp1r10
			HCN4					Slc12a5			PRR36								dye	LRRN3				ANO4	PCDHAC2	Rtn3			Fbxo41		TNRC18			Clasrp
			TRPM7					OTUD7A			Nlgn1								TNFRSF21	PLEKHA5				GRIK2	Sema6d	purb			cmip		nrp1a			Zswim8
			SKIL					SLC12A1			EPHA7								cd99l2	EPHA8				Exoc6b	Cic	BSN			Cemip		lmbrd1			FBXO28
			NCAN					SPECC1			ano10								MYO6	TNC				PLCL2	TOPAZ1	EPHB2			LINGO2		ABCA1			FASN
			ST7					GRM4			Asap1								PPP2R5A	Cntn3				Fam126b	Ppp2r5b	2020-09-07			CLASP1		Hnrnpul1			BMP2K
			ralgps1					PHACTR3			tenm4								ptprf	Tsc22d1				UNC5D	WNK2	DUSP8			EVI5L		plxna3			USP32
			LIMCH1					Ptp4a1			KANK4								PHACTR3	GDAP1L1				TLN2	bbs9	DDHD1			SRGAP3		RBM25			rara
			Taok1					NEURL1			SYK								PPP3CC	DDHD1				LMAN2L	PAM	IPO11			SBF2		Zswim8			SRCAP
			Apba2					Taok1			SDC3								PPP1R14B	AFDN				irs1-b	H2AFY2	Clcn3			DLG2		Nrg3			ERC1
			SOGA3					atp2b2			hace1								Pcnx2	SLC8A1				GABRA3	AZIN1	MATR3			Dlgap2		SORCS2			MTA1
			SEMA6C					Neto2			Pard6b								DTNA	FCGBP				Tsc22d1	Dscaml1	Vps37d					KAT6B			Mark2
			MGAT5B					CAMKK2			ACAD9								SLC5A7	LRRC4				CREBRF	Hnrnpa0	KIF21B					Klf8			SPEN
			Asph					UNC79			Sema6b								NEURL1	PRSS12				Akap2	LRRC4	ATP6V0C					Stox2			GDPD5
			ANKRD26					mt-atp6			Stard5								camk2d2	Syt2				CUX1	Dlg5	PPP2CB					ndrg4-b			cpeb3
			HIF1A					ARRB1			SMARCD3								KCNQ3	ARHGEF9				EEF1A1	FBXL16	Tprn					leng8			RPL17
			PCDHA8					MAF1			Ank1								Uhrf2	GRIK2				calcoco1	SSBP2	MADD					dpysl3			Tjp2
			slc44a2					Apba2			GABARAPL1								slc25a36a	Acy1a				Auts2	TUBA1A	ADAP1					FAM13B			IPO11
			FNBP1					FUBP3			SRGAP3								Picalm	Ino80d				STRN	ADAP1	Nlgn2					smurf2			COMMD10
			TUBA1B					celf4			ATP6V1B2								MAP4	thsd7aa				Tub	Ccser2	NFASC					ZNF609			MLLT10
			Kcnc1					DGKI			ITGAM								ALK	Bcar1				Mdga2	CHSY1	CRTC1					Zswim6			Pdzd8
			SH3GLB2					ric8a			Cacna1b								C2cd2l	EML6				Camsap3	ABCA1	CBLB					SPECC1			DOCK7
			Kif21a					Hecw1			Ccdc186								RAB3A	Abhd18				TMEM132D	Plppr5	SYT1					TMEM63B			ERC1
			ATP8A1					Tmem117			coil								GPHN	GPHN				Slit1	celf3	RALYL					IL1RAPL1			zfr
			Fbxo41					Lin7b			SLC5A7								PPP3CA	MPPED2				SCN2A	Peli3	DNM1					PLCL2			hsc71
			ANO8					Prr12			Sgtb								Ppip5k1	Pcnx2				STRN3	CDK5RAP2	Myo5a					MED13L			nbas
			Evl					znrf1			Sgcd								Pqlc1	Pcdh15				CPEB2	EVI5L	Mbd5					CDH11			lyrm4b
			JMJD1C					Chd2			DOCK3								rad54l2	PITPNM3				Dlst	MXD4	ascc3					BMPR2			rps19
			celf4					NTRK3			Rtn4								gnas	LDB1				ranbp10	Myo16	rpsa					SORCS1			MATR3
			DPYSL2					rasgef1ba			Slc24a4								Foxj3	thsd7aa				Plec	RNF31	Dnmt3a					PRKAR2A			smurf2
			CTNND2					Hecw2			ATP6AP1								ADCY6	CDH6				large1	PTPRM	Cux1					FRYL			IGF1R
			KANK4					HNRNPLL			mt-co3								Robo2	Cdh22				Kctd1	GABRA2	PALM					ACVR2B			DENND5A
			ripor2					PITPNM2			znrf1								Myt1l	Rapgef5				SLCO1C1	RALGPS2	EVI5L					UBXN4			Zdhhc14
			Adgrl3					PDE4D			ADK								Rufy2	Ccdc136				Slc38a3	Asph	OGDH					PPFIA1			DENND1A
			Kcnj9					EPHB3			CUX1								SNRK	Slc4a8				CTTNBP2	KIRREL1	Osbpl8					trio			Eif4h
			Ctif					ABCA1			Mink1								ARHGAP44	Htr2a				Napb	MARK3	COX4I1					IGF2BP2			rpl27a
			XKR7					NOVA1			TMEM131L								DLG2	Sgsm1				KCNB1	srebf2	EML5					Baiap2			Fbxw2
			celf3					COX4I1			SH3GL2								TVP23A	RNF19A				fcho1	anks1b	plekha7					CRTC2			SBF1
			MAP4					PITPNM2			Myt1								CLSTN3	cyp33				Tmem65	CHRM2	trio					rara			Exoc4
			ANKRD13B					PPP2R5A			ACAP3								ADCY5	lhfpl3				UBC	RBFOX3	tpi1b					AMPH			sacm1la
			STRN					RIMBP2			ATP11B								Lurap1	PCDH9				PLEKHA5	TRPM7	Aak1					fcho2			DIAPH2
			Inpp4a					CBLB			CLN3								Ipo7	Rgs7				Msrb3	BCL11B	DROSHA					Sorbs1			EIF4G3
			st6gal2					mt-cyb			Fam135b								Adgrl1	si:dkey-18l1.1				BAALC	BCR	Sema6b					ANO8			prrc1
			DENND4A					Peli3			Ablim1								syndig1l	STMN4				Tgs1	Rapgef5	SH3BP5					DIAPH2			PPOX
			LRP8					NRCAM			RAPH1								Shank1	FAM169A				Gnai1	SEZ6	Myt1l					EPB41L2			VPS50
			Sgsm1					Grm1			Dlgap4								celf3	PCDH10				Galnt1	MGAT4A	trim33					Zfp292			ppp2r2b
			Robo1					ABCA2			agtpbp1								Runx1t1	CACNA1B				MYH10	SAMD4A	RNF157					Acin1			SCAF11
			Nrbp2					KCNH2			MAGI2								Ctbp1	SOX5				Myo9a	RRP1	SPOCK2					IPO11			Ppargc1b
			Efnb3					PRKCG			ANKRD13B								Slc38a3	Prr7				AZIN1	SLC37A1	SETD1A					Hook3			ARID1B
			STK32C					LIMCH1			Dlg4								Clasrp	GBF1				ITGAM	Galnt16	prpf31					slc25a36a			MAPKAP1
			lrfn1l					B3GALT1			Akap2								Phf24	Pik3r2				FRMD5	Cacna2d2	slc30a6					Sec14l1			MT-ND1
			KIRREL1					Csnk1g1			PID1								esg1	Jag2				CTNND2	RAB3A	AZIN1					SRSF11			ARID1A
			Slc6a17					DIP2C			ATP6V0C								CDH4	NRIP2				CACNA1D	RYR1	Ate1					Cic			VPS13C
			Nr3c2					TLN2			Vstm2a								Chd6	dennd5b				ATG16L1	Jakmip3	Efhd2					BCL9			Robo1
			fndc5					CDKL5			SORL1								Itsn2	RNF10				ARHGAP44	ABCC1	zc3h18					Larp4b			LRP1
			CORO1C					KIF5A			KDM6B								CACNB3	Cacna1i				xpr1	wdr26						CTBP2			PTPRG
			OTUD7A					STRN			palmd								Gripap1	GUCY1B1				nr3c1	Dlg4						ano10			IPO8
			DOCK3					ST3GAL2			Nrg3								SNX14	lrfn1l				CNTN3	Akap2						Mast4			PDE4D
			Bicd2					Cntn3			DDHD1								SSBP2	SH3KBP1				nsmf	Pip5k1c						RRP1			mt-co1
			usp106					asic1b			GPHN								ARHGEF4	MAP1S				FGF18	Adgrl1						ABCC1
			NSG2					TMTC1			radil								PCSK2	LRFN5				PLEKHA5	PARP6						SGIP1
			TRIM2					CAMTA2			MAP1B								SULF2	PIP4P2				Epb41l3	LRBA						RBM25
			NTRK3					STXBP5			gfod1								GUCY1A2	CACNA1G				HDAC5	Unk						RBM10
			PCDH1					GRK6			PRDM2								Rabgap1	thra1				Dusp3	TMSB10						PKNOX2
			GAS2L1					LRFN5			HECA								DUSP10	ADAMTSL3				mef2d	Lin7b						MYH10
			B4GALNT4					SLITRK3			NNT								HDAC4	MAGI3				MAP1B	Cacna2d2						tenm3
			PCLO					Fam135b			Epha6								CALN1	Tbc1d8b				TAOK3	ralgps1						RBM39
			Tmem132c					ANKRD11			PBX1								TRIM2	Tnpo1				chchd6-a	ABR						AFF4
			ralgps1					Gbe1			TUBA1A								GABRA1	FSCN1				ARL15	DGKB						Chd2
			CYFIP2					SERPINI1			tlk1b								MGAT4A	Doc2b				Dpy19l1	PITPNM2						sacm1lb
			Nrg3					mt-co3			Cul1								Mmp16	GLRA2				PBX1	Ylpm1						DENND1B
			SCN2A					ZMYND8			Ptp4a1								Dgkq	st6gal2				UBE2O	C2cd2l						SIK2
			Reln					Syn2			mef2d								Enox1	Doc2a				Asph	Bcor						KHDRBS1
			jarid2b					SLITRK3			efr3b								STEAP2	Cacna1i				SAFB2	XPO1
			ranbp10					CDK17			MT-ND1								GRK5	UNC5D				trappc11	PCDH7
			Dagla					RNF13			Cabin1								ralgps1	CABP7				BTBD10	DOCK11
			Ank2					NELL1			APBB2								Ablim1	UNC79				PCDH17	fyn
			nrxn1a					AMFR			NSF								Sema6b	CDH10				SCFD2	AKT3
			SCAMP3					Carmil3			Iqsec2								PANK2	Grik5				irf2bp2a	Rapgefl1
			TRRAP					Cacna1c			UBR4								ADAM17	COL14A1				DST	FAM184A
			CHKA					lrfn1l			Tox2								slc44a5b	ST18				PTPRM	Srsf5
			SMARCA4					GNA11			CSNK1G3								EEF1A1					Aplp2	FRY
			Sema6b					ZBTB45			wdr92								n4bp3-b					ACSL6	ATP11B
			Map4k4					PFKP			Fkbp15								ine					Tbc1d30	ZNF618
			ATP2A2					CRTC1			P65-C								CRTC1					GNAI2	MVB12B
			Prkce					RYR1			Smpd3								SLC24A3					Agfg2	MIA3
			Ppfia3					Camk1			PLCL2								DPY19L3					BCL11A	Map7d1
			PCSK2					si:dkeyp-117h8.2			FBXW4								ZNF536					SH3BP5	TRIM9
			NTRK3					CRY2			SYNRG								Rims2					FAM169A	LRRK2
			GLRA2					Ank2			Gpr37								KCNQ2					Vipr2	RALGDS
			SLC4A10					RAP1GAP2			ext1b								RALYL					Ppp1r1a	U2surp
			Rgs7					SYT7			CA10								NRP2					PHKB	pi4kb
			ADCYAP1R1					Cyth3			MYO10								cntn5					Sorbs1	UQCRH
			UNC79					cdh2			Rufy2								fam172a					SH3GLB2	ECE2
			nadl1.1					FAM184A			Atf6b								SYBU					Kcnn3	CERS1
			OLFM1					PHKB			AZIN1								sh3pxd2a					HDAC4	Eml4
			Ank2					irf2bp1			stau2								TUBA1B					Ulk2	IGF1R
			CACNA2D1					Kirrel3			Ubap2l								RIMS2					RALGAPA2	gnas
			LIMK1					Nptn			TAS1R2								ZMYM2					ARHGEF10L	SMARCA4
			ELAVL3					PAM			INF2								SAMD4A					MCF2	DOCK7
			LRRTM1					SPTAN1			Mapk8ip3								Phlpp1					Faxc	CBX7
			FMNL2					Akap2			plekho1a								SKIL					EML5	PLCL2
			Caskin1					TRIM2			fam171a2								SOS1					Hspa12a	NDST2
			EPHB5					Nrxn2			MICU3								Clec16a					Sema6d	GDPD5
			Stox2					PRRT3			RNF31								GPC6					ANO8	GNA11
			ACAP3					CHD5			KDM5C								Camk2b					Tbkbp1	SYT7
			NPDC1					RBFOX2			DOCK7								FRY					dym	B4GALNT4
			Rere					PTPRG			nbas								SHC1					eef1a	Tnrc6a
			Tulp4					Shisa6			ASH1L								SLC5A7					TMEM132C	CLSTN3
			RIMS2					TAS1R2			Ap1b1								LRFN5					Cul3	RYR3
			Ppp1r9b					KDM2B			SKIL								TRHDE					Cct2	efna5b
			Zranb1					Aak1			TACC1								PBX3					Mdh2	Jph3
			efr3b					Ncor1			EPS15L1								KCNK2					RAPGEF4	Neto1
			CSMD3					Cul3			Fbxl2								MAP1S					SLC4A10	slc44a2
			ERC2					Phf24			LRFN5								Cntn3					Shisa7	Sv2a
			ZFPM2					LRP1B			pds5a								MAPK8IP1					SYBU	Ppip5k1
			SDC3					Agap3			APPL2								Shisa7					Camsap2
			CALN1					Kcnj9			Cacna1s								SCAPER					STMN4
			Dgcr8					SYBU			ERCC6								Nrg2					kcnab2
			MAP4					Ino80d			Cntnap2								IGSF9B					HNRNPLL
			SVIL					Jag2			mt-co1								KIF1A					SPOCK2
			SYBU					mt-co2			Gmds								HCN4					BACH2
			Tbc1d8b					PPP1R9A			mt-atp6								MPPED2					Tesk1
			DNM1					Mgea5			ATP5MC3								ZMYND8					mast3
			MYH10					Slc4a3			Dcx								Peli3					LRRC7
			PTPMT1					Sema5b			PSIP1								Cbx4					CORO7
			CELSR3					CRB1			Aak1								CACNG3					SFMBT2
			FAT4					slc44a5b			mt-co2								EFNA3					tlk1b
			DYNC1LI2					Arel1			Syt2								arhgap32					CADPS
			mgat4b					NACAD			wipi1								SLC25A22					Grm7
			Usp6nl					PRPF3			Picalm													SPTBN1
			RAB39B					FURIN			Cntnap2													PI4KA
			GDPD5					large1			gnas													ZCCHC11
			Zmat4					SLC5A7			GDPD5													MAP4
			Akap6					ARHGAP44			PIK3C2B													TNC
			Bcor					Rbfox2			Rsrc1													BCR
			DGKH					Cbx4			Kcnc1													PPP3CC
			Kdm6b					GRM4			MTHFR													Ift80
			Dlgap4					EML5			mt-cyb													Ephb2
			RBM5					FAM13B			FAM57B													Rxfp1
			nrp1a					GABRB4			IQSEC3													PPP1R9A
			ext1b					Adgrl1																PFKFB4
			dennd5b					Fgf14																Tbc1d8b
			Dpf1					UNC5D																GALNT14
			CNTN3					TMEM132C																ANKRD10
			Cnksr2					Zbtb4																OXCT1
			DGKB					RIMS2																FRAS1
			cadm4					RAB11FIP3																STK32C
			ATP2A2					Camta1																efr3b
			tubb					Serbp1																FGF11
			FAM20C					MED13L																CHD5
			plxdc2					SMARCA4																TMTC1
			SRGAP3					CSNK1G3																TNRC18
			Spock1					GALNT18																PODXL2
			Robo2					PER2																FGL2
			ST18					RAB39B																ATP5MC3
			AFAP1					SUGCT																TNC
			FSTL4					Rgs7																MAP4
			Tmem145					PCLO																TAS1R2
			Baiap2					CDH12																FAM217B
								ttll7																CPLX1
								MYH10																Grm1
								IL1RAP																Cux1
								spire1																Bicd2
								CACNB3																COX4I1
								fam172a																DHRSX
								brd4																SLC12A1
								GLRA2																ca1
								Sgsm1																Ppm1h
								si:dkey-18l1.1																LIMCH1
								tmem198b																RYR3
								Dlg4																Plec
								FGF18																si:dkey-18l1.1
								Usp6nl																tpi1b
								Gramd2a																SLC5A7
								NPY2R																PLXND1
								Gpr158																Atp2a2
								Klc1																SLC5A7
								Sv2b																GRIA1
								Nptx1																CDK17
								SDK1																ADCY5
								PCDH10																CDH4
								Dpf1																ITGAV
								Enox1																KIAA0355
								NPNT																LCORL
								Pde4b																Patj
								CNTNAP4																WNK2
								DCLK1																lrpprc
								Ppm1h																Asap1
								WNK2																KIF5A
								Grik5																mt-atp6
								HNRNPUL2																efnb2a
								Pcdh15																Atp2b3
								UNC5D																Uri1
								ADAMTS2																Abcc8
																								Ptprt
																								HS3ST1
																								ARHGEF9
																								CDH11
																								Ipo7
																								MT-ND1
																								CNTN2
																								BEGAIN
																								GRIN2A
																								tmem132e
																								CDH4
