# Supplementary material for: Single-cell RNA-seq landscape midbrain cell responses to red spotted grouper nervous necrosis virus infection
Source: PLoS Pathog. 2021 Jun 29;17(6):e1009665. doi: 10.1371/journal.ppat.1009665 (PMC8241073; doi:10.1371/journal.ppat.1009665)
Supplement: S3 Table — (XLSX) [file ppat.1009665.s009.xlsx]

## Sheet: Sheet1
Target Cluster
Astro1	Ntrk2
Astro1	Foxg1
Astro1	Lhx2
Astro1	Epha7
Astro1	Slc1a3
Astro1	Plxna1
Astro1	Prdm16
Astro1	Grm3
Astro1	Ptprn2
Astro1	Man1c1
Astro1	Mid1
Astro1	Efnb1
Astro1	Fat4
Astro1	Ptch1
Astro1	Ptprn2
Astro1	Smoc1
Astro1	Dab1
Astro1	Vmp1
Astro1	Sh3bp4
Astro1	Sox3
Astro1	Rhobtb2
Astro1	Sox5
Astro1	Notch1
Astro1	Ptch1
Astro1	Tns1
Astro1	Lrfn1
Astro1	Robo2
Astro1	Veph1
Astro1	Adamtsl5
Astro1	Tcf7l2
Astro1	Slc5a7
Astro1	Ephb2
Astro1	Adgre1
Astro1	Sema4c
Astro1	Nos1ap
Astro1	Fgfr3
Astro1	Pde1c
Astro1	Tmem132e
Astro1	Chl1
Astro1	Fat3
Astro1	Fam172a
Astro1	Fmnl2
Astro1	Tnfsf10
Astro1	Eef1a1
Astro1	Il6st
Astro1	Rasgef1b
Astro1	Smarcd3
Astro1	Grb10
Astro1	Slc25a22
Astro1	Gli3
Astro1	Msi1
Astro1	Ryk
Astro1	Aldh2
Astro1	Man1a
Astro1	Dab2ip
Astro1	Ptprd
Astro1	Crebrf
Astro1	Abat
Astro1	Pik3r1
Astro1	Bach2
Astro1	Etv6
Astro1	Plekha7
Astro1	Tox
Astro1	Aplp2
Astro1	Picalm
Astro1	Ltbp1
Astro1	Kdm6b
Astro1	Rpl32
Astro1	Sclt1
Astro1	Ctnnd2
Astro1	Ptpn13
Astro1	Pard6b
Astro1	Ddr1
Astro1	Mdga2
Astro1	Ankrd6
Astro1	Tvp23a
Astro1	Pard3
Astro1	Wnk3
Astro1	Tspoap1
Astro1	Kat6b
Astro1	Plec
Astro1	Slit2
Astro1	Ldb2
Astro1	Dbnl
Astro1	Plekha7
Astro1	Nrarp
Astro1	Spon1
Astro2	Robo1
Astro2	Slc6a1
Astro2	Kcng3
Astro2	Edil3
Astro2	Pax7
Astro2	Slc6a11
Astro2	Hs3st3b1
Astro2	Dach1
Astro2	Megf10
Astro2	Dscam
Astro2	Grik4
Astro2	Entpd1
Astro2	Agrn
Astro2	Myt1l
Astro2	Npas3
Astro2	Adgrb2
Astro2	Epha3
Astro2	Slc24a3
Astro2	Slc4a4
Astro2	Slc1a2
Astro2	Slco1c1
Astro2	Pde3a
Astro2	Chl1
Astro2	Kif1a
Astro2	Thsd7b
Astro2	Csmd1
Astro2	Ptprt
Astro2	Nrip2
Astro2	Sgcz
Astro2	Dock8
Astro2	Hs3st3a1
Astro2	Mgll
Astro2	Atp1a1
Astro2	Arhgap39
Astro2	Unc13c
Astro2	Prex1
Astro2	Zbtb16
Astro2	Lrp8
Astro2	Ptpn12
Astro2	Alk
Astro2	Pdgfrb
Astro2	Brinp3
Astro2	Adam12
Astro2	Ptpro
Astro2	Sirpa
Astro2	Phf24
Astro2	Trim62
Astro2	Dok6
Astro2	Itgb5
Astro2	Nell1
Astro2	Ptn
Astro2	Pcsk5
Astro2	Igfbp3
Astro2	Lrrc15
Astro2	Prkcz
Astro2	Epha4
Astro2	Fgfr2
Astro2	Erbb4
Astro2	Lrp1
Astro2	Adamts6
Astro2	Cntn1
Astro2	Phactr1
Astro2	Acss1
Astro2	Mcf2l
Astro2	Kcnj10
Astro2	Wnk1
Astro2	Nbea
Astro2	Rgs12
Astro2	Pax3
Astro2	Efna3
Astro2	Gpc5
Astro2	Cntn3
Astro2	Pfkp
Astro2	Alcam
Astro2	Nckap5
Astro2	Ext1
Astro2	Sparc
Astro2	Mdk
Astro2	Galnt10
Astro2	Ajm1
Astro2	Pla1a
Astro2	Fam107b
Astro2	Plxnb1
Astro2	Hip1
Astro2	Sema5b
Astro2	Agmo
Astro2	Cask
Astro2	Slc38a3
Astro2	Ptprf
Astro2	Rbfox1
Astro2	Lsamp
Astro2	Pxdn
Astro2	Ncan
Astro2	Gabrg2
Astro2	Maml2
Astro2	Nr2e1
Astro2	Heatr5a
Astro2	Agap3
Astro2	Maob
Astro2	Nell1
Astro2	Aplp2
Astro2	Nt5e
Astro2	Meis2
Astro2	Sytl1
Astro2	Csmd2
Astro2	Slc20a2
Astro2	Atp1b4
Astro2	Lama5
Astro2	Rftn2
Astro2	Trpc5
Astro2	Hapln1
Astro2	Kcnn2
Astro2	Lama2
Astro2	B3gat2
Astro2	Sash1
Astro2	Plxna3
Astro2	Fam49b
Astro2	Ppp1r12a
Astro2	Arhgap27
Astro2	Fhod3
Astro2	Fry
Astro2	Alk
Astro2	Hmcn1
Astro2	Sema6d
Astro2	Tns3
Astro2	Grik3
Astro2	Epha4
Astro2	Nlgn1
Astro2	Spns2
Astro2	Cnksr2
Astro2	Dennd2a
Astro2	Ttyh3
Astro2	Mdga1
Astro2	Dlgap4
Astro2	Frmd5
Astro2	Unc5d
Astro2	Kcnab1
Astro2	Ripor1
Astro2	Rin2
Astro2	Asap2
Astro2	Gja1
Astro2	Srcin1
Astro2	Pacs2
Astro2	Spire1
Astro2	Dock3
Astro2	Kcnj10
Astro2	Glul
Astro2	Gpc5
Astro2	Clip2
Astro2	Adamts2
Astro2	2020-09-07
Astro2	Begain
Astro2	Plce1
Astro2	Cdh13
Astro2	Kirrel
Astro2	Etl4
Astro2	Pax3
Astro2	Ahr
Astro2	Cobl
Astro2	Dok1
Astro2	Myo9b
Astro2	Anks1b
Astro2	Efna3
Astro2	Cnnm2
Astro2	Mtss2
Astro2	Cachd1
Astro2	Camsap2
Astro2	Epb41l2
Astro2	Grid1
Astro2	Svil
Astro2	Cyfip2
Astro2	St6galnac3
Astro2	Gabra1
Astro2	Ddhd1
Astro2	Limch1
Astro2	Erbb4
Astro2	Tmeff1
Astro2	Ckb
Astro2	Ttyh2
Astro2	Ndrg4
Astro2	Sema6a
Astro2	Dip2b
Astro2	Rtkn
Astro2	Efna5
Astro2	Xylt1
Astro2	Srcin1
Astro2	Magi3
Astro2	Kif1a
Astro2	Fstl4
Astro2	Farp1
Astro2	Pkig
Astro2	Slc6a13
Astro2	Adgrl3
Astro2	Tmcc1
Astro2	Abi1
Astro2	Specc1
Astro2	Camsap2
Astro2	Swap70
Astro2	Ccdc9b
Astro2	Tenm3
Astro2	Cdh4
Astro2	Plcb1
Astro2	Plxnd1
Astro2	Ank2
Astro2	Nav2
Astro2	Cpne8
Astro2	Ppfia2
Astro2	Daam2
Astro2	Nlgn2
Astro2	Camk2b
Astro2	Inpp4b
Astro2	Aacs
Astro2	Dennd5a
Astro2	Tspan4
Astro2	Gramd2
Astro2	Tafa5
Astro2	Cyp26b1
Astro2	Frem2
Astro2	Abhd2
Astro2	Gramd1b
Astro2	Oxct1
Astro2	Nckap5
Astro2	B4galnt4
Astro2	Qk
Astro2	Vegfa
Astro2	Fgfbp3
Astro2	Adgrb3
Astro2	Gnai2
Astro2	Notch1
Astro2	Ephb4
Astro2	Anks1b
Astro2	Mapk10
Astro2	Phldb1
Astro2	Opcml
Astro2	Dner
Astro2	Bmp2k
Astro2	Cdk17
Astro2	Rhobtb2
Astro2	Ephx2
Astro2	Shank2
Astro2	Apba2
Astro2	Cpeb3
Astro2	Trio
Astro2	Plec
Astro2	Cadps
Astro2	Tsc22d1
Astro2	Ptprf
Astro2	Brinp1
Astro2	Ctsf
Astro2	Atp9b
Astro2	Adam12
Astro2	Ptprf
Astro2	Nrg3
Astro2	Zcchc24
Astro2	Fam181b
Astro2	Sipa1l2
Astro2	Fermt2
Astro2	Ptprf
Astro2	Lrp1
Astro2	Tmem198
Astro2	Rxra
Astro2	Ppp1r1a
Astro2	Cyp27a1
Astro2	Rassf8
Astro2	Klf12
Astro2	Ccdc85c
Astro2	Camk2g
Astro2	Frmpd1
Astro2	Sema4d
Astro2	Cdk17
Astro2	Acap2
Astro2	Fam171b
Astro2	Adcy3
Astro2	Grin2b
Astro2	Opcml
Astro2	Hepacam
Astro2	Dennd1b
Astro2	Myo9a
Astro2	Tmem132c
Astro2	Snx17
Astro2	Bhlhe40
Astro2	Man1a2
Astro2	Sgk1
Astro2	Arhgef17
Astro2	Gpr37l1
Astro2	Kdm6b
Astro2	Grik5
Astro2	Frmd5
Astro2	Ndrg3
Astro2	Fcgbp
Astro2	Arhgef10l
Astro2	Pkd1
Astro2	Gab1
Astro2	Abat
Astro2	Slc6a6
Astro2	Tjp1
Astro2	Flot2
Astro2	Usp43
Astro2	Otx2
Astro2	Asic1
Astro2	Setbp1
Astro2	Rara
Astro2	Pxdc1
Astro2	Enah
Astro2	Hipk2
Astro2	Gnao1
Astro2	Dennd5b
Astro2	Zeb1
Astro2	Aldoc
Astro2	Arap1
Astro2	Plpp3
Astro2	Ptprg
Astro2	Soga1
Astro2	Itsn1
Astro2	Nrxn1
Astro2	Exoc6b
Astro2	Plpp3
Astro2	Tnik
Astro2	Dlg5
Astro2	Epas1
Astro2	Erf
Astro2	Sbf1
Astro2	Klc1
Astro2	Myh10
Astro2	Cnnm2
Astro2	Slc25a36
Astro2	Opcml
Astro2	Schip1
Astro2	Eef2k
Astro2	Slc6a13
Astro2	Klf8
Astro2	Celsr2
Astro2	Meis1
Astro2	Phkb
Astro2	Sec14l1
Astro2	Smarcd3
Astro2	Abi1
Astro2	Arhgap23
Astro2	Adam22
Astro2	Atp8a1
Astro2	Ldlrad3
Astro2	Trim36
Astro2	Rims1
Astro2	Ppfia3
Astro2	Pcdhgc5
Astro2	Lrch1
Astro2	Dph1
Astro2	Fnbp1
Astro2	Wasf1
Astro2	Thra
Astro2	Foxo3
Astro2	Nos1ap
Astro2	Cblb
Astro2	Arhgap44
Astro2	Scaper
Astro2	Amph
Astro2	Ccser2
Astro2	Tnks
Astro2	Frmd4a
Astro2	Abca1
Astro2	Ski
Astro2	Garem2
Astro2	Abcd3
Astro2	Wls
Astro2	Mark2
Astro2	Rusc2
Astro2	Nrarp
Astro2	Atp8a1
Astro2	Rapgef2
Astro2	Map1a
Astro2	Apc2
Astro2	Chchd6
Astro2	Pacs1
Astro2	Madd
Astro2	Ppp3cb
Astro2	Ttyh2
Astro2	Slc6a6
Astro2	Tox3
Astro2	Agl
Astro2	Cic
Astro2	Dab1
Astro2	Slc22a23
Astro2	Itgav
Astro2	Etv4
Astro2	Tsc22d2
Astro2	Fabp7
Astro2	Syne1
Astro2	Ctnnd2
Astro2	Pdk2
Astro2	Dtna
Astro2	Ldb2
Astro2	Gabrb2
Astro2	Shc1
Astro2	Ptprz1
Astro2	Rab11fip4
Astro2	Nr3c1
Astro2	Map2
Astro2	Ppargc1b
Astro2	Igdcc3
Astro2	Npas3
Astro2	Map4k5
Astro2	Map2
Astro2	Sorbs1
Astro2	Ddhd1
Astro2	Eci2
Astro2	Fam102a
Astro2	Osbpl9
Astro2	Micu1
Astro2	Fam171a2
Astro2	Ncam2
Astro2	Sf3b1
Astro2	Pdzk1
Astro2	Gulp1
Astro2	Rapgef6
Astro2	Kdm6b
Astro2	Zswim6
Astro2	Pard3b
Astro2	Atp5md
Astro2	Mpp7
Astro2	Cadm2
Astro2	Hif1a
Astro2	Ano8
Astro2	Asap1
Astro2	Abcc1
Astro2	Plcl2
Astro2	Cspg5
Astro2	Mta1
Astro2	Akt3
Astro2	Wnk2
Astro2	Ctdspl
Astro2	Bcl2l1
Astro2	Galk1
Astro2	Sh3pxd2b
Astro2	Chd5
Astro2	Phlpp1
Astro2	Lrch4
Astro2	Luc7l
Astro2	Cry1
Astro2	Trio
Astro2	Gnaz
Astro3	Grm2
Astro3	Grid2
Astro3	Prss35
Astro3	Rgs3
Astro3	Adgrl3
Astro3	Chl1
Astro3	Fat4
Astro3	Epha8
Astro3	Scg3
Astro3	Myo10
Astro3	Fyn
Astro3	Sox6
Astro3	Rbms3
Astro3	Rnf24
Astro3	Lrp5
Astro3	Angpt1
Astro3	Prr5l
Astro3	Tmem132c
Astro3	Kirrel
Astro3	Lrp4
Astro3	Grid1
Astro3	Neo1
Astro3	Nrp1
Astro3	Meis1
Astro3	Arsj
Astro3	Smoc2
Astro3	Mid1
Astro3	Acap2
Astro3	Cntnap4
Astro3	Crybg1
Astro3	Sez6l
Astro3	Pcx
Astro3	Mprip
Astro3	Adgrl3
Astro3	Zfp385b
Astro3	Crim1
Astro3	Lasp1
Astro3	Sorcs1
Astro3	Aplp2
Astro3	Tnc
Astro3	Tnc
Astro3	Pald1
Astro3	Plekha5
Astro3	Cyp26b1
Astro3	Anks1
Astro3	Il1rapl1
Astro3	Adamts20
Astro3	Adcy2
Astro3	Il1rapl1
Astro3	Luzp2
Astro3	Kazn
Astro3	Zic1
Astro3	Hs6st1
Astro3	Dclk2
Astro3	Nrp1
Astro3	Pdlim2
Astro3	Cxcl14
Astro3	Kcnma1
Astro3	Add3
Astro3	Bcr
Astro3	Tsc22d3
Astro3	B3gat2
Astro3	Unc80
Astro3	Sorcs3
Astro3	Ndrg1
Astro3	Slc6a13
Astro3	Lurap1
Astro3	Gpatch8
Astro3	Arvcf
Astro3	Opcml
Astro3	Cspg5
Astro3	Tnr
Astro3	Cyp2d10
Astro3	Vav2
Astro3	2020-09-08
Astro3	Mef2a
Astro3	Ank3
Astro3	Eml2
Astro3	Dcn
Astro3	Pde3a
Astro3	Pbx3
Astro3	Usp54
Astro3	Srgap3
Astro3	Kcnma1
Astro3	Nxn
Astro3	Itga7
Astro3	Sptbn1
Astro3	Plcb1
Astro3	Mark3
Astro3	Sh3rf1
Astro3	Zfp521
Astro3	Pde9a
Astro3	Gria4
Astro3	Fam173a
Astro3	Apba2
Astro3	Farp1
Astro3	Mn1
Astro3	Ddr1
Astro3	Celsr1
Astro3	Egfr
Astro3	Adgrb3
Astro3	Plpp3
Astro3	Ptprz1
Astro3	Fam131b
Astro3	Plcl1
Astro3
Astro3	Spon1
Astro3	Gja1
Astro3	Nav1
Astro3	Pde1c
Astro3	Prkca
Astro3	Pcdh19
Astro3	Kif1a
Astro3	Opcml
Astro3	Abi1
Astro3	Sh2d3c
Astro3	Rragd
Astro3	Coro7
Astro3	Dlgap2
Astro3	Il1rapl1
Astro3	Slc7a2
Astro3	Dipk1c
Astro3	Bcan
Astro3	Robo1
Astro3	Ablim2
Astro3	Nos1ap
Astro3	Crabp1
Astro3	Pard3
Astro3	Cadm3
Astro3	Npnt
Astro3	Dag1
Astro3	Lpin2
Astro3	Dab2ip
Astro3	Nebl
Astro3	Gabrd
Astro3	Sema4c
Astro3	Acap3
Astro3	Cadps
Astro3	P4ha2
Astro3	Vat1
Astro3	Stk32c
Astro3	Dst
Astro3	Smox
Astro3	Cntnap4
Astro3	Slc9a3r1
Astro3	Vwa1
Astro3	Dph1
Astro3	Stat5b
Astro3	Prex2
Astro3	Kcnj10
Astro3	Fabp7
Astro3	Qk
Astro3	Tanc1
Astro3	Pdgfrb
Astro3	Znrf3
Astro3	Ccdc85c
Astro3	Nt5e
Astro3	Sema5b
Astro3	Adamts6
Astro3	Sh3rf3
Astro3	Map4k5
Astro3	Ppp1r1a
Astro3	Gramd2
Astro3	Auts2
Astro3	Ptprf
Astro3	Cadm1
Astro3	Zswim5
Astro3	Ttyh2
Astro3	Msi2
Astro3	Rap1gds1
Astro3	Shf
Astro3	Carmil1
Astro3	Vgll4
Astro3	Npas3
Astro3	Mcf2l
Astro3	Tmem47
Astro3	Flot2
Astro3	Ptprz1
Astro3	Ndrg3
Astro3	Cdh6
Astro3	Ephx2
Astro3	Tnik
Astro3	A2m
Astro3	Kirrel3
Astro3	Slit2
Astro3	Nfasc
Astro3	Veph1
Astro3	Sik2
Astro3	Arhgap21
Astro3	Ppargc1b
Astro3	Dock4
Astro3	Ctnna2
Astro3	Mon2
Astro3	Sema4d
Astro3	Zfp704
Astro3	Igf2bp2
Astro3	Ckmt1
Astro3	Dnajc6
Astro3	Ryk
Astro3	Pdlim4
Astro3	Wnt7a
Astro3	Ppp2r2b
Astro3	Ctnna2
Astro3	Elmo2
Astro3	Atp1b4
Astro3	Galk1
Astro3	Cers4
Astro3	Rftn1
Astro3	Add1
Astro3	Bcl2
Astro3	Hspa12a
Astro3	Cdk14
Astro3	Adgrv1
Astro3	Vim
Astro3	Itgb5
Astro3	Col16a1
Astro3	Cdh11
Astro3	Atp2b1
Astro3	Trpm5
Astro3	Ripor1
Astro3	Enah
Astro3	Fnbp1
Astro3	Atp8a1
Astro3	Ctsf
Astro3	Kcnn2
Astro3	Fam171b
Astro3	Kazn
Astro3	Car2
Astro3	Camk2d
Astro3	Ivns1abp
Astro3	Caskin1
Astro3	Nek11
Astro3	Arhgef38
Astro3	Asic1
Astro3	Arhgap44
Astro3	Ccser2
Astro3	Tshz2
Astro3	Nlgn3
Astro3	Fam181b
Astro3	Sdk2
Astro3	Lrig1
Astro3	Patj
Astro3	Myo5a
Astro3	Msra
Astro3	Pygm
Astro3	Jmjd1c
Astro4	Ank1
Astro4	Efnb2
Astro4	Efna3
Astro4	Filip1
Astro4	Ptprn2
Astro4	Foxp4
Astro4	Car14
Astro4	Efna5
Astro4	Bcl11a
Astro4	Zfhx3
Astro4	Col2a1
Astro4	Ptpru
Astro4	Epb41
Astro4	Ski
Astro4	Zfhx4
Astro4	Epb41
Astro4	Ptprn2
Astro4	Adgrl2
Astro4	Otx2
Astro4	Ssbp3
Astro4	Meis2
Astro4	Pax7
Astro4	Ntn1
Astro4	Slit1
Astro4	Sdk1
Astro4	Klhl29
Astro4	Ccdc85c
Astro4	Lbr
Astro4	Ndst4
Astro4	Sulf2
Astro4	Lmnb1
Astro4	Pax3
Astro4	Cbfa2t2
Astro4	Crb1
Astro4	Sox11
Astro4	Efna5
Astro4	Zfhx3
Astro4	Slc6a15
Astro4	Gli3
Astro4	Boc
Astro4	Gpc4
Astro4	Megf9
Astro4	Diaph3
Astro4	Arhgap12
Astro4	Pbx1
Astro4	Rps2
Astro4	Axin2
Astro4	Tenm3
Astro4	Magi1
Astro4	Pcdh10
Astro4	Dlg2
Astro4	Cntn3
Astro4	Snx14
Astro4	Bcl11a
Astro4	Cep112
Astro4	Celsr2
Astro4	Ssbp3
Astro4	Rpl15
Astro4	Ephb2
Astro4	Rpl13
Astro4	Mphosph8
Astro4	Prc1
Astro4	Fbxl17
Astro4	Nrxn3
Astro4	En2
Astro4	Nucks1
Astro4	Chd4
Astro4	Mtus1
Astro4	Msi1
Astro4	Cherp
Astro4	Rps9
Astro4	Cachd1
Astro4	Sclt1
Astro4	Slc7a2
Astro4	Myo3b
Astro4	Mpped2
Astro4	Rpl17
Astro4	Slirp
Astro4	Cyp26b1
Astro4	Adgrl2
Astro4	Kmt2a
Astro4	Hist1h3f
Astro4	Farp1
Astro4	Mgat4b
Astro4	Tox
Astro4	Nckap5
Astro4	Brip1
Astro4	Carm1
Astro4	Nkd1
Astro4	Fat3
Astro4	Rpl10a
Astro4	Lfng
Astro4	Vps37d
Astro4	Wnk3
Astro4	Arid2
Astro4	Pard6g
Astro4	Rpl23
Astro4	Ctnnd2
Astro4	Igf1r
Astro4	Prr12
Astro4	Rpl10-ps3
Astro4	Smc4
Astro4	Bahcc1
Astro4	Rpl32
Astro4	Eef1a1
Astro4	Pax3
Astro4	Pcdh19
Astro4	Rpl13a
Astro4	Arl15
Astro4	Ythdc1
Astro4	Chd7
Astro4	Zfp930
Astro4	Msi1
Astro4	Chd1
Astro4	Chd9
Astro4	Rere
Astro4	Tcf7l2
Astro4	Tenm3
Astro4	Rpsa
Astro4	Atrx
Astro4	Notch1
Astro4	Rpl7
Astro4	Rbm25
Astro4	Plce1
Astro4	Sox3
Astro4	Epb41l5
Astro4	Lmo3
Astro4	Frmd5
Astro4	Rps19
Astro4	Rpl8
Astro4	Ctdp1
Astro4	Rps3
Astro4	Pcf11
Astro4	Tox3
Astro4	Fat1
Astro4	Msi2
Astro4	Ccdc88c
Astro4	Elmo1
Astro4	Baz2b
Astro4	Ank2
Astro4	Atad2b
Astro4	Mpp7
Astro4	Dlg1
Astro4	Znrf3
Astro4	Pik3r2
Astro4	Diaph1
Astro4	Mprip
Astro4	Dido1
Astro4	Cntfr
Astro4	Setd3
Astro4	Rsf1
Astro4	Rps25
Astro4	Phldb1
Astro4	Dnmt3a
Astro4	Ube2e2
Astro4	Klf8
Astro4	Mkln1
Astro4	Robo2
Astro4	Ythdc2
Astro4	Kat6a
Astro4	Hsp90ab1
Astro4	Ptprz1
Astro4	Acer3
Astro4	Zfp616
Astro4	Rpl23a
Astro4	Hspa8
Astro4	Cdkal1
Astro4	Smarcc1
Astro4	Nfib
Astro4	Abcf1
Astro4	Rpl27a
Astro4	Pard6b
Astro4	Rps15
Astro4	Pcdh17
Astro4	Diaph2
Astro4	Gigyf1
Astro4	Usp25
Astro4	Nova1
Astro4	Zbtb20
Astro4	Mta2
Astro4	Sptbn4
Astro4	Cdk19
Astro4	Prrc1
Astro4	Agap1
Astro4	Kmt2c
Astro4	Lrp6
Astro4	Nf1
Astro4	Bcas3
Astro4	Zfp609
Astro4	Magi1
Astro4	Xylt1
Astro4	Brsk2
Astro4	Khdrbs1
Astro4	Mark4
Astro4	Ppm1b
Astro4	Dpy19l3
Astro4	Stox2
Astro4	Srsf11
Astro4	Slc37a1
Astro4	Prmt1
Astro4	Zfp462
Astro4	Scaf8
Astro4	Nav2
Astro4	Mn1
Astro4	Ilf3
Astro4	Tuba1b
Astro4	Dach1
Astro4	Maml3
Astro4	Efl1
Astro4	U2surp
Astro4	Myef2
Astro4	Ehmt1
Astro4	Sash1
Astro4	Lrp8
Astro4	Nrarp
Astro4	Ldah
Astro4	Zcchc4
Astro4	Wscd1
Astro4	Meis1
Astro4	Phf2
Astro4	Drosha
Astro4	Nf1
Astro4	Acin1
Astro4	Bach2
Astro4	Cttnbp2
Astro4	Arnt2
Astro4	Ipo11
Astro4	Arid1a
Astro4	Kdm4a
Astro4	Tet3
Astro4	Zeb2
Astro4	Ankrd10
Astro4	Nhsl1
Astro4	Gm42715
Astro4	Mib1
Astro5	Prdm16
Astro5	Scube3
Astro5	Pappa
Astro5	Nsmf
Astro5	Hspb1
Astro5	Crybg1
Astro5	Ndrg1
Astro5	Plec
Astro5	Scube1
Astro5	Myo1e
Astro5	Zbbx
Astro5	Lrp1
Astro5	Egfr
Astro5	Inpp5a
Astro5	Dcn
Astro5	Arhgap6
Astro5	Ccser2
Astro5	Grm4
Astro5	Fbln2
Astro5	Cntn1
Astro5	Fam13b
Astro5	Chsy1
Astro5	Lrp1
Astro5	Egfr
Astro5	Sfmbt2
Astro5	Vldlr
Astro5	Dlgap4
Astro5	Adcy9
Astro5	Bcan
Astro5	Map1a
Astro5	Slc6a11
Astro5	Sema3d
Astro5	Erbb4
Astro5	Zbtb16
Astro5	St8sia6
Astro5	Angpt1
Astro5	Nhsl1
Astro5	Lrp1
Astro5	Nfasc
Astro5	Adgre1
Astro5	Slc6a6
Astro5	Spon1
Astro5	Spag9
Astro5	Adgrb2
Astro5	Kank3
Astro5	Arhgap20
Astro5	Wsb1
Astro5	Pard3
Astro5	Zfp595
Astro5	Megf10
Astro5	Vegfa
Astro5	Brinp3
Astro5	Rnf220
Astro5	Ntrk2
Astro5	Pdzrn3
Astro5	Sgcz
Astro5	Plcb1
Astro5	Slc20a1
Astro5	Dlgap1
Astro5	Smox
Astro5	Pitpnc1
Astro5	Atp1a2
Astro5	Sall1
Astro5	Cyp2d10
Astro5	Stim2
Astro5	Rasal2
Astro5	Fgfr1
Astro5	Nrp1
Astro5	Erbb2
Astro5	Sirpa
Astro5	Fstl4
Astro5	Mapk14
Astro5	Kif13b
Astro5	Tuft1
Astro5	Slc6a13
Astro5	Trpm7
Astro5	Cbl
Astro5	Unc13a
Astro5	Psme4
Astro5	Gpr37l1
Astro5	Svil
Astro5	Fmn2
Astro5	Dtna
Astro5	Klc1
Astro5	Ctnna2
Astro5	Grik5
Astro5	Pxdc1
Astro5	Nav3
Astro5	Sort1
Astro5	Spire1
Astro5	Cbx7
Astro5	Esyt2
Astro5	Col16a1
Astro5	Cpeb3
Astro5	Negr1
Astro5	Cntn5
Astro5	Efna3
Astro5	Mknk2
Astro5	Vegfa
Astro5	Rnd2
Astro5	Il1rapl1
Astro5	Ptch1
Astro5	Rab6b
Astro5	Cluh
Astro5	Gpc1
Astro5	Evi5l
Astro5	Rasgef1b
Astro5	Picalm
Astro5	Daam2
Astro5	Plekha7
Astro5	Ppp3cb
Astro5	Megf10
Astro5	Cnnm2
Astro5	Arhgef12
Astro5	Tcf4
Astro5	Sntb2
Astro5	Ephx2
Astro5	Rock2
Astro5	Garem2
Astro5	Pcx
Astro5	Nt5dc2
Astro5	Ppp1r15b
Astro5	Fhod3
Astro5	Ltbp1
Astro5	Rnf19b
Astro5	Fads6
Astro5	Stk32c
Astro5	Pcdh7
Astro5	Baiap2
Astro5	Opcml
Astro5	Carmil1
Astro5	Ldha
Astro5	Tspoap1
Astro5	Slc6a9
Astro5	Tnfsf10
Astro5	Maob
Astro5	Mprip
Astro5	Slc12a2
Astro5	Itgav
Astro5	Anks1b
Astro5	Flot2
Astro5	Plekha7
Astro5	Sik2
Astro5	Ptp4a2
Astro5	Inpp5a
Astro5	Sgk1
Astro5	Il1rapl1
Astro5	Sema4c
Astro5	Slc23a2
Astro5	Eif4g1
Astro5	Cd63
Astro5	Ddr1
Astro5	Sdk2
Astro5	Arhgef17
Astro5	Cpne8
Astro5	Rhpn2
Astro5	Arap1
Astro5	Col11a1
Astro5	Trim71
Astro5	Grb10
Astro5	Atp1a1
Astro5	Camk2d
Astro5	Mprip
Astro5	Myo9b
Astro5	Pfkp
Astro5	Pde1c
Astro5	Col14a1
Astro5	Cdk17
Astro5	Zeb1
Astro5	Kcnn2
Astro5	Agmo
Astro5	Abi1
Astro5	Mdga2
Astro5	Meis1
Astro5	Ltbp1
Astro5	Asap2
Astro5	Ptprd
Astro5	Micall2
Astro5	Cadm1
Astro5	Atp2b1
Astro5	Dipk1c
Astro5	Tmem132e
Astro5	Dbnl
Astro5	Dip2a
Astro5	Itgax
Astro5	Dip2c
Astro5	Itprid2
Astro5	Ndufv3
Astro5	Sdc2
Astro5	Pde9a
Astro5	Fndc3b
Astro5	Plec
Astro5	Ndrg3
Astro5	Slc6a6
Astro5	Hdac4
Astro5	Dpp6
Astro5	Pkn2
Astro5	Man1a
Astro5	Sgip1
Astro5	Fryl
Astro5	Usp54
Astro5	Gdpd2
Astro5	Rtkn
Astro5	Yap1
Astro5	Reps1
Astro5	Pik3c2a
Astro5	Bnip3l
Astro5	Slco1c1
Astro5	Ntrk3
Astro5	Sox6
Astro5	Fbxl16
Astro5	Tead1
Astro5	Oxct1
Astro5	Cers4
Astro5	Stat5b
Astro5	Oxr1
Astro5	Mcf2l
Astro5	Kcnj10
Astro5	Nlgn1
Astro5	Ext1
Astro5	Gls
Astro5	Slc7a2
Astro5	Dusp16
Astro5	Tspan4
Astro5	Map4k5
Astro5	Ivns1abp
Astro5	Slc6a13
Astro5	Cadm3
Astro5	Adam12
Astro5	Dock4
Astro5	Rfx2
Astro5	Zswim5
Astro5	Nebl
Astro5	Tnc
Astro5	Utrn
Astro5	Luzp2
Astro5	Iqsec1
Astro5	Flnc
Astro5	Ano8
Astro5	Rusc2
Astro5	Mmp14
Astro5	Ell
Astro5	Plxna4
Astro5	Adcy5
Astro5	Tm4sf5
Astro5	Phf24
Astro5	Arid5b
Astro5	Ncam1
Astro5	Slc4a4
Astro5	Prkd2
Astro5	Igfbp3
Astro5	Itsn1
Astro5	Sh3pxd2b
Astro5	Hip1
Astro5	Reep5
Astro5	Aldoc
Astro5	Sec14l1
Astro5	Acaca
Astro5	Kcnj10
Astro5	Hivep2
Astro5	Tbc1d4
Astro5	Grk6
Astro5	Gramd1b
Astro5	Arhgap21
Astro5	Gnai2
Astro5	Ascc1
Astro5	Pik3c2b
Astro5	Adamtsl5
Astro5	Unc5d
Astro5	Rfx4
Astro5	Synrg
Astro5	Jak1
Astro5	Ccdc9b
Astro5	Ulk2
Astro5	Il6st
Astro5	Wwp2
Astro5	Shf
Astro5	Ppm1l
Astro5	Wdfy3
Astro5	Sez6l
Astro5	Dok1
Astro5	Mark3
Astro5	Pfkp
Astro5	Etv6
Astro5	Lin7b
Astro5	Dst
Astro5	Hipk1
Astro5	Arhgef4
Astro5	Ddit4
Astro5	Ankhd1
Astro5	Csde1
Astro5	P4ha2
Astro5	Frmd5
Astro5	Exoc6b
Astro5	Tanc1
Astro5	Swap70
Astro5	Unc13c
Astro5	Sgcz
Astro5	Nr3c2
Astro5	Fam181b
Astro5	Dchs1
Astro5	Ccser2
Astro5	Ppp1cb
Astro5	Lama2
Astro5	Kif1a
Astro5	Tsc22d1
Astro5	Npas3
Astro5	Pbx1
Astro5	Slc9a3r1
Astro5	Unc5d
Astro5	Sorcs1
Astro5	Tjp2
Astro5	Wnk1
Astro5	Rgma
Astro5	Dbn1
Astro5	Snx33
Astro5	Nr3c1
Astro5	Robo1
Astro5	Oxsr1
Astro5	Ift80
Astro5	Gm156
Astro5	Ppp1r13b
Astro5	Usp43
Astro5	Trim62
Astro5	Atp1b4
Astro5	Kif1a
Astro5	Cadm2
Astro5	Ncam2
Astro5	Camsap2
Astro5	Trak1
Astro5	Fgfr2
Astro5	Syt11
Astro5	Ncan
Astro5	Ip6k2
Astro5	Slc38a3
Astro5	Fnbp1
Astro5	Cnnm2
Astro5	Gnal
Astro5	Ptprf
Astro5	Chka
Astro5	Ctnna1
Astro5	Flna
Astro5	Vipr2
Astro5	Tob1
Astro5	Brinp3
Astro5	Tsc22d3
Astro5	Tpi1
Astro5	Galk1
Astro5	Ctnna2
Astro5	Fam107b
Astro5	Msrb3
Astro5	B3gat2
Astro5	Ogdh
Astro5	St3gal3
Astro5	Gabrb2
Astro5	Sema6d
Astro5	Rad54l2
Astro5	Ubr2
Astro5	Ryk
Astro5	Trio
Astro5	Ppp2r2b
Astro5	Sox2
Astro5	Sbno2
Astro5	Numb
Astro5	Ppargc1b
Astro5	Vmp1
Astro5	Nrg3
Astro5	Ap2a1
Astro5	Elmsan1
Astro5	Crtc2
Astro5	Slc25a22
Astro5	Samd4
Astro5	Pygm
Astro5	Galnt2
Astro5	Rap1gds1
Astro5	Acsl4
Astro5	Slc44a2
Astro5	Adcy2
Astro5	Dapk1
Astro5	Cdh13
Astro5	Crebbp
Astro5	Herc1
Astro5	Txn1
Astro5	Arhgap32
Astro5	Mapt
Astro5	Fam102a
Astro5	Lyst
Astro5	Cmip
Astro5	Fermt2
Astro5	Cd81
Astro5	Fabp7
Astro5	Npas3
Astro5	Myo5a
Astro5	Mtss1
Astro5	Atp2a2
Astro5	Fmnl2
Astro5	Nbas
Astro5	Hsp90aa1
Astro5	Ext1
Astro5	Tenm2
Astro5	Cdh18
Astro5	Zfp236
Astro5	Mmadhc
Astro5	Trps1
Astro5	Dip2b
Astro5	Usp9x
Astro5	Rgl1
Astro5	Pdzk1
Astro5	Ttc27
Astro5	Gulp1
Astro5	Cpeb4
Astro5	Stard9
Astro5	Tmem189
Astro5	Dgkd
Astro5	Phactr3
Astro5	Tmem198
Astro5	Myo9a
Astro5	Cry1
Astro5	Nfatc3
Astro5	Pacs2
Astro5	Plxna1
Astro5	Limch1
Astro5	Lasp1
Astro5	Shank2
Astro5	Gpc5
Astro5	Prrc2a
Astro5	Mgll
Astro5	Cic
Astro5	Slc9a3r1
Astro5	Dock3
Astro5	A2m
Astro5	Fam172a
Astro5	Plxnd1
Astro5	R3hdm2
Astro5	Kdm7a
Astro5	Eef2k
Astro5	Tmem145
Astro5	Btg1
Astro5	Neurl4
Astro5	Kdm5c
Astro5	Mapk8ip3
Astro5	Ubr4
Astro5	Fasn
Astro5	Clcn2
Astro5	Jph1
Astro5	Osbpl9
Astro5	Clec16a
Astro5	Rapgef6
Astro5	Ripor1
Astro5	Erc1
Astro5	Zswim8
Astro5	Rbm4b
Astro5	Lrp1b
Astro5	Scfd2
Astro5	Zfp407
Astro5	Magi2
Astro5	Sparc
Astro5	Myo6
Astro5	Ptprz1
Astro5	Bcl2l1
Astro5	Lrig1
Astro5	Hdac4
Astro5	Phkb
Astro5	Xpr1
Astro5	Lrrk2
Astro5	Apbb2
Astro5	Dpysl2
Astro5	Zhx2
Astro5	Cdh2
Astro6	Grik2
Astro6	Gm49601
Astro6	Bgn
Astro6	Sri
Astro6	Lingo1
Astro6	Coro2b
Astro6	Reln
Astro6	Exoc3l2
Astro6	Dkk3
Astro6	Zeb2
Astro6	Grm8
Astro6	Gpr37l1
Astro6	Htra1
Astro6	Grm8
Astro6	Gria4
Astro6	Sema3a
Astro6	Add3
Astro6	Dhx37
Astro6	Grm7
Astro6	Ank3
Astro6	Abi1
Astro6	Pde4b
Astro6	Ncam1
Astro6	Rhbdf1
Astro6	Smoc2
Astro6	Epb41l1
Astro6	Cap2
Astro6	Grm8
Astro6	Sptbn1
Astro6	Grik2
Astro6	Pltp
Astro6	Cadps2
Astro6	Farp1
Astro6	Dock5
Astro6	Baiap3
Astro6	Dst
Astro6	Aldh3a2
Astro6	Hepacam
Astro6	Socs7
Astro6	Adgrb1
Astro6	Pacsin2
Astro6	Coro7
Astro6	Psd
Astro6	Col27a1
Astro6	Dock9
Astro6	Micall2
Astro6	Fgfr3
Astro6	Pcdh7
Astro6	2020-09-07
Astro6	Tns1
Astro6	Grid2
Astro6	Enox1
Astro6	Gria2
Astro6	Psd
Astro6	Meis1
Astro6	Cttnbp2
Astro6	Grid1
Astro6	Ncam1
Astro6	Hs6st1
Astro6	Pald1
Astro6	Eml6
Astro6	Ptprd
Astro6	Svep1
Astro6	Cadps2
Astro6	Usp6nl
Astro6	Wnt7a
Astro6	Pcbp3
Astro6	Cadm4
Astro6	Rerg
Astro6	Lrrc4
Astro6	Etv4
Astro6	Qk
Astro6	Unc5c
Astro6	Gpm6b
Astro6	Gabrb1
Astro6	Chst15
Astro6	Shisa9
Astro6	Sorcs1
Astro6	Gyg
Astro6	Thsd7a
Astro6	Ppfibp1
Astro6	Myo3b
Astro6	Neo1
Astro6	Lurap1
Astro6	Mon2
Astro6	Tanc2
Astro6	Phlpp2
Astro6	Cdh6
Astro6	Chrm2
Astro6	Osbpl10
Astro6	Fat1
Astro6	Fyn
Astro6	Eml2
Astro6	Rbms3
Astro6	Cpped1
Astro6	Dnajc6
Astro6	Cdh24
Astro6	Midn
Astro6	Cyp27a1
Astro6	Kazn
Astro6	Rnf144a
Astro6	Prex2
Astro6	Dab1
Astro6	Adcy2
Astro6	Mark3
Astro6	Thrap3
Astro6	Tnr
Astro6	Grid1
Astro6	Tmtc2
Astro6	Slc6a8
Astro6	Col16a1
Astro6	Tgfbr3
Astro6	Vav2
Astro6	Spon1
Astro6	Mapt
Astro6	Sox6
Astro6	Hnrnpll
Astro6	Mcam
Astro6	Fam131b
Astro6	Smurf2
Astro6	Traf4
Astro6	2020-09-08
Astro6	Vat1
Astro6	Asic1
Astro6	Lpin2
Astro6	Fbxo41
Astro6	Nckap5l
Astro6	Prkca
Astro6	Sh2d3c
Astro6	Add1
Astro6	Atp2a2
Astro6	Afdn
Astro6	Srgap3
Astro6	Adgrl2
Astro6	Scg3
Astro6	Mtss2
Astro6	Afap1l2
Astro6	Nrcam
Astro6	Pacsin3
Astro6	Gpc5
Astro6	Akap13
Astro6	Tnfaip8l3
Astro6	Ptpru
Astro6	Arhgap17
Astro6	Cdc14a
Astro6	Vim
Astro6	Cadps
Astro6	Sorcs3
Astro6	Celf2
Astro6	Tnfrsf19
Astro6	Qk
Astro6	Cntnap4
Astro6	Zfp385a
Astro6	Ephb1
Astro6	Kndc1
Astro6	Nlgn3
Astro6	Dock3
Astro6	Adgrb2
Astro6	Zcchc24
Astro6	Prr5l
Astro6	Carmil1
Astro6	B3glct
Astro6	Adamts6
Astro6	Bcr
Astro6	Rnf24
Astro6	Dock10
Astro6	Fras1
Astro6	Pbx3
Astro6	Pcdh11x
Astro6	Sptan1
Astro6	B4galt2
Astro6	Slc1a2
Astro6	Dhrs11
Astro6	Plekhg1
Astro6	Zfp385b
Astro6	Cdh18
Astro6	Sh3rf3
Astro6	Ptpn9
Astro6	Mid2
Astro6	Rfx4
Astro6	Pot1a
Astro6	Usp54
Astro6	Sdk2
Astro6	Syngap1
Astro6	Nedd4l
Astro6	Adgrb3
Astro6	Fgd3
Astro6	Nedd4l
Astro6	Arap1
Astro6	Rgs3
Astro6	Wasf1
Astro6	Inpp4b
Astro6	Ptpn4
Astro6	Fcho2
Astro6	Il10rb
Astro6	Pdlim4
Astro6	Myh10
Astro6	Sox5
Astro6	Bhlhe40
Astro6	Dip2b
Astro6	Clcn2
Astro6	Pcbp4
Astro6	Slc4a4
Astro6	Pkn2
Astro6	Yes1
Astro6	Adcy9
Astro6	Arrb1
Astro6	Zic1
Astro6	Camk2d
Astro6	Tmem132c
Astro6	Iqgap1
Astro6	Ttyh2
Astro6	Pde10a
Astro6	Ripor1
Astro6	Adam17
Astro6	Spop
Astro6	Tnc
Astro6	Ephb1
Astro6	Rab6b
Astro6	Tnc
Astro6	Gabrb2
Astro6	Dapk1
Astro6	Opcml
Astro6	Cdh2
Astro6	Mid1
Astro6	Aff2
Astro6	Myo18a
Astro6	Vps37d
Astro6	Arfgef1
Astro6	Galk1
Astro6	Lingo1
Astro6	Cntfr
Astro6	Ahr
Astro6	Osbpl8
Astro6	Col11a1
Astro6	Mdk
Astro6	Hk1
Astro6	Apba2
Astro6	Bmpr1a
Astro6	Tmem47
Astro6	Shroom4
Astro6	Mib2
Astro6	Clasp1
Astro6	Fhod3
Astro6	Map3k3
Astro6	Slc44a2
Astro6	Prex1
Astro6	Myo6
Astro6	Adam22
Astro6	Ptprz1
Astro6	Celsr1
Astro6	Camsap2
Astro6	Scn8a
Astro6	Gdpd5
Astro6	Spred1
Astro6	Tbc1d4
Astro6	Ly75
Astro6	Kazn
Astro6	Ddah1
Astro6	Aplp2
Astro6	Tmcc1
Astro6	Ppp1r9a
Astro6	Fnbp1
Astro6	Nr3c1
Astro6	Tiam2
Astro6	Stx12
Astro6	Syde2
Astro6	Ano8
Astro6	Gramd1b
Astro6	Snx17
Astro6	Adamts6
Astro6	Limch1
Astro6	Ppp1r9a
Astro6	Adgrl1
Astro6	Sfmbt2
Astro6	Myo9a
Astro6	Tcf12
Astro6	Dennd5a
Astro6	Npas3
Astro6	Mgat4b
Astro6	Bcl2
Astro6	Dach2
Astro6	Nav2
Astro6	Abca2
Astro6	Sorcs2
Astro6	Lrrc15
Astro6	Carmil1
Astro6	Pacs1
Astro6	Rhbdl3
Astro6	Igf1r
Astro6	Pip5k1c
Astro6	Arid5b
Astro6	Dpysl3
Astro6	Syne1
Astro6	Plxnd1
Astro6	Plekha5
Astro6	Dchs1
Astro6	Myo6
Astro6	Plcl1
Astro6	Srgap3
Astro6	Kif1a
Astro6	Cblb
Astro6	Capza2
Astro6	Nova1
Astro6	Sipa1l2
Astro6	Cers4
Astro6	Iqsec1
Astro6	Sez6l
Astro6	Calm2
Astro6	Zswim6
Astro6	Nrxn2
Astro6	Map1a
Astro6	Mpdz
Astro6	Caskin1
Astro6	Cdk17
Astro6	Fbxw7
Astro6	Foxo3
Astro6	Sgcd
Astro6	Nlrp3
Astro6	Rusc2
Astro6	Spag9
Astro6	Kcnj10
Astro6	Trpm5
Astro6	Sh3pxd2b
Astro6	Igf2bp3
Astro6	Tln1
Astro6	Ptprd
Astro6	Epc1
Astro6	Slc9a3r1
Astro6	Kcnma1
Astro6	Rnf19a
Astro6	Sh3glb2
Astro6	Samd4
Astro6	Erbb4
Astro6	Camsap2
Astro6	Acap3
Astro7	Oprd1
Astro7	Dach2
Astro7	Strbp
Astro7	Unc5c
Astro7	Dcc
Astro7	Nfix
Astro7	Diaph3
Astro7	Tmem163
Astro7	Lbr
Astro7	Usp6nl
Astro7	Zfp423
Astro7	Nfix
Astro7	Kif20b
Astro7	Cdk6
Astro7	Cdk1
Astro7	Ptprd
Astro7	Unc5c
Astro7	Neurod2
Astro7	Ccdc88a
Astro7	Zmiz1
Astro7	Zic1
Astro7	Svil
Astro7	Mllt1
Astro7	Prc1
Astro7	Ect2
Astro7	Nkain2
Astro7	Ephb3
Astro7	Mki67
Astro7	Nbea
Astro7	Zic1
Astro7	Slc6a15
Astro7	Lmnb1
Astro7	Meis1
Astro7	Nfia
Astro7	Ect2
Astro7	Mcam
Astro7	Chd7
Astro7	Plekha6
Astro7	Sez6
Astro7	Ctbp2
Astro7	Fam131b
Astro7	Shank2
Astro7	Nkain4
Astro7	Celf2
Astro7	Smc4
Astro7	Ank2
Astro7	Tmem132c
Astro7	Carmil1
Astro7	Zbtb18
Astro7	Wscd1
Astro7	Ptpru
Astro7	Ccnd2
Astro7	Dscaml1
Astro7	Igf2bp1
Astro7	Sez6
Astro7	Mphosph8
Astro7	Nav3
Astro7	Plxna2
Astro7	Zeb1
Astro7	Tead1
Astro7	Coro2b
Astro7	Rere
Astro7	Ablim2
Astro7	Astn1
Astro7	Tvp23a
Astro7	Ptprs
Astro7	Nucks1
Astro7	Rbms3
Astro7	Npnt
Astro7	Myt1
Astro7	Ephb1
Astro7	Tle4
Astro7	Nfib
Astro7	Atad2b
Astro7	Ski
Astro7	Ndrg4
Astro7	Slit2
Astro7	Adam22
Astro7	Sema6b
Astro7	Myt1l
Astro7	Brip1
Astro7	Brsk2
Astro7	Syngap1
Astro7	Bach2
Astro7	Srrm3
Astro7	Hist1h3f
Astro7	Tnfrsf19
Astro7	Pde4dip
Astro7	Tnr
Astro7	Plxna2
Astro7	Baz2b
Astro7	Map4k4
Astro7	Syne1
Astro7	Chd1
Astro7	Zfp521
Astro7	Arhgap21
Astro7	Jarid2
Astro7	Kmt2b
Astro7	Sipa1l2
Astro7	Cherp
Astro7	Maml3
Astro7	Chd3
Astro7	Kcnma1
Astro7	Soga1
Astro7	B4galt2
Astro7	Rnf44
Astro7	Cdh24
Astro7	Rbfox2
Astro7	Nexmif
Astro7	Psd
Astro7	Usp25
Astro7	Mast2
Astro7	Atrx
Astro7	Auts2
Astro7	Hnrnpul1
Astro7	Sptbn4
Astro7	Rps2
Astro7	Rprd2
Astro7	Bptf
Astro7	Rbm25
Astro7	Rpl7
Astro7	Dpysl3
Astro7	Ckap5
Astro7	Myo3b
Astro7	Fbrsl1
Astro7	Rps4x
Astro7	Adgrv1
Astro7	Vars2
Astro7	Zeb2
Astro7	Kmt2a
Astro7	Xylb
Astro7	B3glct
Astro7	Nlk
Astro7	Hnrnpu
Astro7	Zfp300
Astro7	Khdrbs1
Astro7	Dennd1a
Astro7	Mta2
Astro7	Klhl25
Astro7	Sox6
Astro7	Bcas3
Astro7	Rpl26
Astro7	Rfx4
Astro7	Rpl27a
Astro7	Ogt
Astro7	Setd3
Astro7	Cdk14
Astro7	Epb41
Astro7	Ythdc1
Astro7	Epb41
Astro7	Rngtt
Astro7	Igf2bp3
Astro7	Taf15
Astro7	Rps15
Astro7	Itfg1
Astro7	Hnrnpl
Astro7	Ppox
Astro7	Grb2
Astro7	Drosha
Astro7	Arhgap12
Astro7	Agbl4
Astro7	Sgcd
Astro7	Eef1a1
Astro7	R3hdm1
Astro7	Trio
Astro7	Cdh2
Astro7	Mpped2
Astro7	Zbtb20
Astro7	Asph
Astro7	Rptor
Astro8	Grin1
Astro8	Vstm2a
Astro8	Grik2
Astro8	Cnksr2
Astro8	Gria3
Astro8	Cpne5
Astro8	Cacna1i
Astro8	Gria2
Astro8	Gria3
Astro8	Grm4
Astro8	Grin2a
Astro8	Slitrk1
Astro8	Grm5
Astro8	Dlgap2
Astro8	Grin2d
Astro8	Pcdhac2
[truncated: 1,529 more rows]
