# Supplementary material for: Single-cell RNA-seq landscape midbrain cell responses to red spotted grouper nervous necrosis virus infection
Source: PLoS Pathog. 2021 Jun 29;17(6):e1009665. doi: 10.1371/journal.ppat.1009665 (PMC8241073; doi:10.1371/journal.ppat.1009665)
Supplement: S4 Table — (XLSX) [file ppat.1009665.s010.xlsx]

## Sheet: Sheet1
Target Cluster	marker gene
Oligo1	PAF1
Oligo1	Enpp2
Oligo1	Snx9
Oligo1	MPZ
Oligo1	Rnf220
Oligo1	Axin2
Oligo1	Wnk1
Oligo1	Carmil1
Oligo1	MBP
Oligo1	Oxsr1
Oligo1	Myo1d
Oligo1	Tacc2
Oligo1	Ppfibp1
Oligo1	Gas7
Oligo1	Mpz
Oligo1	Myo6
Oligo1	Picalm
Oligo1	Aldh3a2
Oligo1	St18
Oligo1	Arhgap23
Oligo1	Cald1
Oligo1	Kcng3
Oligo1	Elovl1
Oligo1	Plcl1
Oligo1	Siglecg
Oligo1	Dlg1
Oligo1	Man1c1
Oligo1	Iqgap1
Oligo1	Epb41l1
Oligo1	Atp1a2
Oligo1	Hivep2
Oligo1	Aplp2
Oligo1	Cd9
Oligo1	Ptprd
Oligo1	Slc12a2
Oligo1	Rtn3
Oligo1	Myo6
Oligo1	Mast3
Oligo1	Fez1
Oligo1	Cldn19
Oligo1	Mical3
Oligo1	Dip2a
Oligo1	Sptbn5
Oligo1	Tmem117
Oligo1	Clic4
Oligo1	Nckap5l
Oligo1	Stxbp6
Oligo1	Reps1
Oligo1	Adgrg6
Oligo1	Slc20a1
Oligo1	Kif1a
Oligo1	St6galnac2
Oligo1	Mmp14
Oligo1	Snx33
Oligo1	Pacs2
Oligo1	Aopep
Oligo1	Tjp1
Oligo1	Prom1
Oligo1	Enpp3
Oligo1	Havcr1
Oligo1	Dlg1
Oligo1	Myrf
Oligo1	Map1a
Oligo1	Abca2
Oligo1	Tmcc1
Oligo1	Epb41l1
Oligo1	Adamts3
Oligo1	Fmn2
Oligo1	Ppp1r14a
Oligo1	Plcl1
Oligo1	Bach2
Oligo1	Arhgap20
Oligo1	Ndrg1
Oligo1	Lrrfip2
Oligo1	Gjb1
Oligo1	Usp54
Oligo1	Gnaz
Oligo1	Slc38a2
Oligo1	Cgnl1
Oligo1	Pard3
Oligo1	Frmd4b
Oligo1	Pdlim7
Oligo1	Tuba1c
Oligo1	Tmem170b
Oligo1	Fgfr2
Oligo1	Grik3
Oligo1	Slc41a1
Oligo1	5031439G07Rik
Oligo1	Hook3
Oligo1	Klhl29
Oligo1	Msrb3
Oligo1	Gm5767
Oligo1	Aatk
Oligo1	Aatk
Oligo1	Susd3
Oligo1	Usp6nl
Oligo1	Hipk1
Oligo1	Akap6
Oligo1	Nhsl1
Oligo1	Plxnd1
Oligo1	Mark2
Oligo1	Tns2
Oligo1	Nipal2
Oligo1	Sgk3
Oligo1	Slc24a3
Oligo1	Atp1a1
Oligo1	Rdh12
Oligo1	Daam2
Oligo1	Fbxl7
Oligo1	Ubash3b
Oligo1	Ptk2
Oligo1	Scgn
Oligo1	Srgap2
Oligo1	Ermn
Oligo1	Rgs3
Oligo1	Bhlhe40
Oligo1	Nfasc
Oligo1	Ppp1r16b
Oligo1	Mbp
Oligo1	Fsd1
Oligo1	Rassf8
Oligo1	Prkcz
Oligo1	Arhgap32
Oligo1	Atrnl1
Oligo1	Cd200
Oligo1	2010300C02Rik
Oligo1	Tnrc18
Oligo1	Car14
Oligo1	Mei1
Oligo1	Wdfy3
Oligo1	Ppfibp2
Oligo1	Fchsd2
Oligo1	Elovl5
Oligo1	Gjc1
Oligo1	Slain1
Oligo1	Gpm6b
Oligo1	Ralgapa1
Oligo1	Ankrd50
Oligo1	Cntn4
Oligo1	Lancl2
Oligo1	Erbb3
Oligo1	Dytn
Oligo1	Capn1
Oligo1	Fndc3a
Oligo1	Atp2b1
Oligo1	Slc6a6
Oligo1	Vps13c
Oligo1	Nav2
Oligo1	Slc38a3
Oligo1	Prox1
Oligo1	Zfp536
Oligo1	Kdelr3
Oligo1	Secisbp2l
Oligo1	Rrp1b
Oligo1	Aldh2
Oligo1	Slc6a6
Oligo1	Ndufv3
Oligo1	Fasn
Oligo1	Trim16
Oligo1	Pkp4
Oligo1	Gab1
Oligo1	Faf1
Oligo1	Rap1a
Oligo1	Tppp3
Oligo1	Cyld
Oligo1	Erc1
Oligo1	Crb1
Oligo1	Rnd2
Oligo1	Rundc3a
Oligo1	Efr3b
Oligo1	Sgk1
Oligo1	Far1
Oligo1	Phldb2
Oligo1	Dst
Oligo1	Slc1a3
Oligo1	Cpeb2
Oligo1	Trim2
Oligo1	Dclk1
Oligo1	Cemip2
Oligo1	Cdh7
Oligo1	Ssbp3
Oligo1	Flot2
Oligo1	Sorl1
Oligo1	Syndig1
Oligo1	Daam1
Oligo1	Acsl4
Oligo1	Edil3
Oligo1	Slc2a1
Oligo1	Clasp1
Oligo1	Qk
Oligo1	Lrch1
Oligo1	Grb10
Oligo1	Mbnl1
Oligo1	Slc20a2
Oligo1	Zswim5
Oligo1	Dock5
Oligo1	Diaph2
Oligo1	Mapk8ip1
Oligo1	Creb5
Oligo1	Tle4
Oligo1	Csde1
Oligo1	Mid1ip1
Oligo1	Lrrc1
Oligo1	Map7d2
Oligo1	Sccpdh
Oligo1	Wnk1
Oligo1	Rhou
Oligo1	Jakmip3
Oligo1	Ripor1
Oligo1	Ly75
Oligo1	Ppp1r10
Oligo1	Lmo7
Oligo1	Ddit4
Oligo1	Adgrb1
Oligo1	Cpne8
Oligo1	Clip2
Oligo1	Arhgap17
Oligo1	Ccny
Oligo1	Sfmbt2
Oligo1	Ank
Oligo1	Ascc1
Oligo1	Eif4g3
Oligo1	Ugt8a
Oligo1	Trim36
Oligo1	Azin1
Oligo1	Vipr2
Oligo1	Lgi3
Oligo1	Usp25
Oligo1	Itgax
Oligo1	Nlrp5
Oligo1	Sfpq
Oligo1	Rps6ka3
Oligo1	Sybu
Oligo1	Ldlrap1
Oligo1	Sox10
Oligo1	Map1a
Oligo1	Mag
Oligo1	Acap2
Oligo1	Cic
Oligo1	Dusp16
Oligo1	Ankrd52
Oligo1	Myh10
Oligo1	Bach2
Oligo1	Syt11
Oligo1	Atrn
Oligo1	Map2
Oligo1	Cbx7
Oligo1	Ctif
Oligo1	Mboat2
Oligo1	Rgl1
Oligo1	Thsd7a
Oligo1	Mapt
Oligo1	Slc4a4
Oligo1	Nfasc
Oligo1	Syne1
Oligo1	Chd7
Oligo1	Dtna
Oligo1	Golgb1
Oligo1	Bcor
Oligo1	Fnbp1
Oligo1	Acap2
Oligo1	Cdhr5
Oligo1	Apba2
Oligo1	Wnk3
Oligo1	Itsn2
Oligo1	Tmem189
Oligo1	Gramd4
Oligo1	Ipo13
Oligo1	Rnf122
Oligo1	Dusp7
Oligo1	Nisch
Oligo1	Dip2b
Oligo1	Arhgap23
Oligo1	Arhgap21
Oligo1	Pde4dip
Oligo1	Strn
Oligo1	Clip1
Oligo1	Spen
Oligo1	Xpo1
Oligo1	Atp1b1
Oligo1	Srebf2
Oligo1	Pnpla6
Oligo1	Gpr37
Oligo1	Tln1
Oligo1	Arhgef2
Oligo1	Agap3
Oligo1	Anks1
Oligo1	Sh3pxd2a
Oligo1	Ctnna2
Oligo1	Dennd5b
Oligo1	Bace1
Oligo1	Slc25a22
Oligo1	Crtc2
Oligo1	Ptpre
Oligo1	Flnc
Oligo1	Tagap
Oligo1	Pip4k2a
Oligo1	Tbc1d9
Oligo1	Ascc3
Oligo1	Plekha7
Oligo1	Cog5
Oligo1	Aff4
Oligo1	Tnrc6c
Oligo1	Psmb7
Oligo1	B3gat1
Oligo1	Fam20c
Oligo1	Lnx2
Oligo1	Cic
Oligo1	Ctnna2
Oligo1	Sash1
Oligo1	Pip5kl1
Oligo1	Dnm2
Oligo1	Ppp3cb
Oligo1	Agl
Oligo1	Pam
Oligo1	Gm6169
Oligo1	Snrnp70
Oligo1	Snrk
Oligo1	Ski
Oligo1	Rtkn
Oligo1	Sik2
Oligo1	Mpp7
Oligo1	Sall3
Oligo1	Ap2a1
Oligo1	Fam214a
Oligo1	Sbf1
Oligo1	Psmc6
Oligo1	Uvrag
Oligo1	Dctn1
Oligo1	Osbpl9
Oligo1	Ncam1
Oligo1	Sox10
Oligo1	Fryl
Oligo1	Actn4
Oligo1	Prpf3
Oligo1	4931406P16Rik
Oligo1	Hnrnpl
Oligo1	Cttn
Oligo1	Ccdc22
Oligo1	Ankrd10
Oligo1	Samd4
Oligo1	Mark3
Oligo1	Cdkal1
Oligo1	Elmsan1
Oligo2	Sema5a
Oligo2	Ptprm
Oligo2	Aplnr
Oligo2	Traf4
Oligo2	Lingo1
Oligo2	Igsf9b
Oligo2	B4galt2
Oligo2	Neto1
Oligo2	Npas3
Oligo2	Dscam
Oligo2	Gpc3
Oligo2	Tmem132c
Oligo2	Itsn2
Oligo2	Grik4
Oligo2	Gria4
Oligo2	Fstl4
Oligo2	Grin2d
Oligo2	Cdh22
Oligo2	Syt9
Oligo2	Sorcs3
Oligo2	Svil
Oligo2	Csmd3
Oligo2	Prex2
Oligo2	Nrxn2
Oligo2	Fat1
Oligo2	Lingo1
Oligo2	Pltp
Oligo2	Kazn
Oligo2	Cdh7
Oligo2	Adgrb2
Oligo2	Grid1
Oligo2	Nlgn3
Oligo2	Lrp1b
Oligo2	Grin3a
Oligo2	Spock2
Oligo2	Shisa6
Oligo2	Epha7
Oligo2	Dcc
Oligo2	Plch1
Oligo2	Alk
Oligo2	Ptpru
Oligo2	Ppm1l
Oligo2	Dach2
Oligo2	Epas1
Oligo2	Pald1
Oligo2	Csmd1
Oligo2	Sox5
Oligo2	Grid1
Oligo2	Ptprt
Oligo2	Kcnd2
Oligo2	Cttnbp2
Oligo2	Dach1
Oligo2	Astn1
Oligo2	Gria2
Oligo2	Cdh24
Oligo2	Grm8
Oligo2	Nrxn1
Oligo2	Gria3
Oligo2	Cntnap4
Oligo2	Sema5b
Oligo2	Pcdh7
Oligo2	Tafa2
Oligo2	Trhde
Oligo2	Tmem266
Oligo2	Cacna1b
Oligo2	Cacna1a
Oligo2	Ctnnd2
Oligo2	Elfn2
Oligo2	Erbb4
Oligo2	Arvcf
Oligo2	Ntng1
Oligo2	Cspg5
Oligo2	Olfm2
Oligo2	Ptpru
Oligo2	Brinp3
Oligo2	Lrp8
Oligo2	Csmd3
Oligo2	Stxbp5l
Oligo2	Cntn4
Oligo2	Fgf14
Oligo2	Myo10
Oligo2	Grin2d
Oligo2	Mdga1
Oligo2	Wscd1
Oligo2	Sox6
Oligo2	Dscam
Oligo2	Npnt
Oligo2	Ccn2
Oligo2	Ctnnd2
Oligo2	Gria4
Oligo2	Adgrb3
Oligo2	Dscaml1
Oligo2	Cnih3
Oligo2	Plxnb1
Oligo2	Fat3
Oligo2	Magi1
Oligo2	Anks1b
Oligo2	C1ql3
Oligo2	Pcdh15
Oligo2	Slc27a6
Oligo2	Ntrk3
Oligo2	Ntrk2
Oligo2	Ncam1
Oligo2	Magi2
Oligo2	Brinp3
Oligo2	Sgcd
Oligo2	Pcdh9
Oligo2	Cacng2
Oligo2	Spon1
Oligo2	Ngfr
Oligo2	Tmem178b
Oligo2	Tenm2
Oligo2	Map2
Oligo2	Tmem132c
Oligo2	Sdk1
Oligo2	Csmd2
Oligo2	Etv4
Oligo2	Gria1
Oligo2	Kif1a
Oligo2	Scn8a
Oligo2	Nbeal2
Oligo2	Fat4
Oligo2	Usp43
Oligo2	Ralgapa2
Oligo2	Arhgap6
Oligo2	Frmpd1
Oligo2	Dpp6
Oligo2	Pcdh11x
Oligo2	Lrfn1
Oligo2	Nos1ap
Oligo2	Plxna1
Oligo2	Tenm3
Oligo2	Vstm2a
Oligo2	Cacna1a
Oligo2	Insyn1
Oligo2	Mkx
Oligo2	Sirpa
Oligo2	Sez6
Oligo2	Rapgef5
Oligo2	Gfra2
Oligo2	Doc2a
Oligo2	Ntrk3
Oligo2	Cobl
Oligo2	Brinp3
Oligo2	Fibcd1
Oligo2	Cadps
Oligo2	Mdga2
Oligo2	Ralyl
Oligo2	Pcdh1
Oligo2	Slitrk1
Oligo2	Pard6b
Oligo2	Nrxn1
Oligo2	Nfix
Oligo2	Cntnap4
Oligo2	Adgrl3
Oligo2	Tmem132d
Oligo2	Grid2
Oligo2	Map7d1
Oligo2	Tafa5
Oligo2	Brinp3
Oligo2	Sox3
Oligo2	Cntnap2
Oligo2	Sdk2
Oligo2	Nfyb
Oligo2	Neto2
Oligo2	Serpinf1
Oligo2	Hectd2
Oligo2	Usp43
Oligo2	Mtss1
Oligo2	Fam171b
Oligo2	Sema6b
Oligo2	Plcb1
Oligo2	Dlgap4
Oligo2	Cdh2
Oligo2	Sgcz
Oligo2	Stk32c
Oligo2	Cntn3
Oligo2	Fat1
Oligo2	Tub
Oligo2	Brinp1
Oligo2	Sh3bp5
Oligo2	Sh3rf1
Oligo2	Grik5
Oligo2	Zeb1
Oligo2	Lrfn1
Oligo2	Adarb2
Oligo2	Sema5b
Oligo2	Camk2b
Oligo2	Kcnip3
Oligo2	Wnt7a
Oligo2	Myt1
Oligo2	Nrg3
Oligo2	Agap1
Oligo2	Epha8
Oligo2	Nhs
Oligo2	Cdh8
Oligo2	Grm8
Oligo2	C1ql3
Oligo2	Hcn1
Oligo2	Gabrr1
Oligo2	Pcdh17
Oligo2	Rftn2
Oligo2	Sema4c
Oligo2	Nrxn2
Oligo2	Sorcs1
Oligo2	Tmem266
Oligo2	Grin2d
Oligo2	Cdh18
Oligo2	Lrrc75a
Oligo2	Grm4
Oligo2	Cdh13
Oligo2	Cacna1i
Oligo2	Kcnn2
Oligo2	Fstl5
Oligo2	Zfpm2
Oligo2	Pacsin2
Oligo2	Nckap5
Oligo2	Igsf21
Oligo2	Gabrb2
Oligo2	Map2
Oligo2	Sgcz
Oligo2	Cspg4
Oligo2	Spock2
Oligo2	Sdk2
Oligo2	Sox6
Oligo2	Aplnr
Oligo2	Kcnd2
Oligo2	Trio
Oligo2	Sipa1l2
Oligo2	Elavl4
Oligo2	Myo9a
Oligo2	Adgrl2
Oligo2	Lrrc24
Oligo2	Ppp1r1a
Oligo2	Dock3
Oligo2	Grik2
Oligo2	Bcr
Oligo2	Arvcf
Oligo2	Unc5d
Oligo2	Plekha5
Oligo2	Gria2
Oligo2	Alk
Oligo2	Shank1
Oligo2	Nrxn3
Oligo2	Mmp17
Oligo2	Ephb2
Oligo2	Ptprf
Oligo2	Nrg3
Oligo2	Cdh12
Oligo2	Myt1l
Oligo2	Aff2
Oligo2	Pcdh10
Oligo2	Ptprd
Oligo2	Srcin1
Oligo2	Ppp3ca
Oligo2	Galnt10
Oligo2	Slc1a1
Oligo2	Kcnma1
Oligo2	Rnd2
Oligo2	Grm7
Oligo2	Sorcs1
Oligo2	Nlgn1
Oligo2	Fam131b
Oligo2	Npas3
Oligo2	Camta1
Oligo2	Tmem132e
Oligo2	Pld1
Oligo2	Rasgrp2
Oligo2	Ksr2
Oligo2	Eml6
Oligo2	Pcdh19
Oligo2	Slc47a2
Oligo2	Edil3
Oligo2	Cacna1b
Oligo2	Src
Oligo2	Ttyh2
Oligo2	Srcin1
Oligo2	Zfp469
Oligo2	Cnksr2
Oligo2	Lrrtm1
Oligo2	B3gat2
Oligo2	Atcay
Oligo2	Sema6b
Oligo2	Dpysl3
Oligo2	Ndrg4
Oligo2	Grin2b
Oligo2	Ptprf
Oligo2	Adamtsl1
Oligo2	Adgrl3
Oligo2	Tnik
Oligo2	Adgra3
Oligo2	Ccdc88a
Oligo2	Tenm4
Oligo2	Frmd5
Oligo2	Nlgn3
Oligo2	Cspg5
Oligo2	Vwa5b1
Oligo2	Ppp1r9a
Oligo2	Ank3
Oligo2	Cnksr2
Oligo2	Clcn2
Oligo2	Cftr
Oligo2	Xylt1
Oligo2	Unc13c
Oligo2	Rims2
Oligo2	Cdk6
Oligo2	Adcy2
Oligo2	Cacng8
Oligo2	Scube3
Oligo2	Trpc5
Oligo2	St8sia5
Oligo2	Cadps
Oligo2	Mtss2
Oligo2	Usp28
Oligo2	Mmp17
Oligo2	Etv1
Oligo2	Tle4
Oligo2	Il1rapl1
Oligo2	Myt1l
Oligo2	Sema6d
Oligo2	Arhgef38
Oligo2	Lingo2
Oligo2	Nexmif
Oligo2	Astn1
Oligo2	Grk6
Oligo2	Ptprd
Oligo2	Tln2
Oligo2	Sntg1
Oligo2	Grm4
Oligo2	Xkr6
Oligo2	Sema6d
Oligo2	Nrcam
Oligo2	Rgs12
Oligo2	Nlgn2
Oligo2	Dpf3
Oligo2	Ryr2
Oligo2	Begain
Oligo2	Magi2
Oligo2	Cacng2
Oligo2	D630045J12Rik
Oligo2	Pcdh7
Oligo2	Gria3
Oligo2	Sh3pxd2b
Oligo2	Scn8a
Oligo2	Nsmf
Oligo2	Abca1
Oligo2	Grm4
Oligo2	Srpk2
Oligo2	Ulk2
Oligo2	Mast2
Oligo2	Anks1b
Oligo2	Opn3
Oligo2	Map4k4
Oligo2	Cacna1c
Oligo2	Cit
Oligo2	Pcdha6
Oligo2	Grap
Oligo2	B3galt1
Oligo2	Tenm1
Oligo2	Myo9b
Oligo2	Bcan
Oligo2	Sh3rf3
Oligo2	Col14a1
Oligo2	B4galnt4
Oligo2	Ptprf
Oligo2	Ust
Oligo2	Cadps
Oligo2	Kirrel
Oligo2	Cdh11
Oligo2	Astn2
Oligo2	Tspan4
Oligo2	Fbrsl1
Oligo2	Fabp7
Oligo2	Epb41
Oligo2	Magi1
Oligo2	Pot1a
Oligo2	Cadm2
Oligo2	Ptprn2
Oligo2	Gabbr1
Oligo2	Grik2
Oligo2	Ptprf
Oligo2	Zbtb16
Oligo2	Glis1
Oligo2	Aak1
Oligo2	Lrrn2
Oligo2	Frem2
Oligo2	Tanc1
Oligo2	Rasa3
Oligo2	Nkd2
Oligo2	Nrg3
Oligo2	Pclo
Oligo2	Gabrb1
Oligo2	Lrfn5
Oligo2	Sez6
Oligo2	Nova1
Oligo2	Necab1
Oligo2	Megf10
Oligo2	Nlgn2
Oligo2	Ncam2
Oligo2	Cdh6
Oligo2	Adamts6
Oligo2	Cntnap5a
Oligo2	Arsj
Oligo2	Khdrbs3
Oligo2	Kif13b
Oligo2	Efnb2
Oligo2	Sema4f
Oligo2	Sez6l
Oligo2	Atp2b2
Oligo2	Veph1
Oligo2	Cdh4
Oligo2	Abtb2
Oligo2	Med13l
Oligo2	Cdh4
Oligo2	Mcf2l
Oligo2	Jup
Oligo2	Ddhd1
Oligo2	Cadm1
Oligo2	Myo18a
Oligo2	Lingo2
Oligo2	Itpr2
Oligo2	Slc38a3
Oligo2	Garnl3
Oligo2	Xkr7
Oligo2	Asic1
Oligo2	Farp1
Oligo2	Grm7
Oligo2	Dph1
Oligo2	Gpc6
Oligo2	Neurl1a
Oligo2	Sez6
Oligo2	Arrb1
Oligo2	Anks1
Oligo2	Rab6b
Oligo2	Cdh6
Oligo2	Pcdh15
Oligo2	Phf24
Oligo2	Crhr2
Oligo2	Tanc2
Oligo2	Dscaml1
Oligo2	Clasp1
Oligo2	Opcml
Oligo2	Pmepa1
Oligo2	Nova1
Oligo2	Kcnj10
Oligo2	Dlgap2
Oligo2	Furin
Oligo2	Plekha5
Oligo2	Slc1a2
Oligo2	Itga4
Oligo2	Bmper
Oligo2	Camta1
Oligo2	Cadm3
Oligo2	Iqsec3
Oligo2	Csgalnact1
Oligo2	Dpp6
Oligo2	Srl
Oligo2	Dab1
Oligo2	Grik5
Oligo2	Vegfa
Oligo2	Taok3
Oligo2	Peli1
Oligo2	Rtn4r
Oligo2	Dnmt3a
Oligo2	Ptprn2
Oligo2	Ajm1
Oligo2	Drp2
Oligo2	Abr
Oligo2	Gabrg2
Oligo2	Il1rapl2
Oligo2	Ank1
Oligo2	Sv2b
Oligo2	Ap3b2
Oligo2	Kirrel3
Oligo2	Megf10
Oligo2	Grin2a
Oligo2	Kcnd3
Oligo2	Spire1
Oligo2	Hs6st1
Oligo2	Plppr4
Oligo2	Pard3
Oligo2	Prr12
Oligo2	Asic1
Oligo2	Tbkbp1
Oligo2	Ptpn9
Oligo2	Dlg3
Oligo2	Galnt2
Oligo2	Cacna1b
Oligo2	Tmeff2
Oligo2	Cacna1d
Oligo2	Nrxn3
Oligo2	Slc9a1
Oligo2	Grik1
Oligo2	Arhgap32
Oligo2	Smurf2
Oligo2	Gpr158
Oligo2	Slc37a1
Oligo2	Sema6d
Oligo2	Steap2
Oligo2	Nhsl2
Oligo2	Mmp24
Oligo2	Kcnb1
Oligo2	Ank1
Oligo2	Rims1
Oligo2	Glrb
Oligo2	Grin1
Oligo2	Sgsm2
Oligo2	Eml5
Oligo2	Grip1
Oligo2	Pacs1
Oligo2	Lrrc4
Oligo2	Enox1
Oligo2	Zcchc24
Oligo2	Agbl4
Oligo2	Adam22
Oligo2	Ryr3
Oligo2	Chsy1
Oligo2	Ephb3
Oligo2	Dock4
Oligo2	Enox1
Oligo2	Ryr3
Oligo2	Llgl1
Oligo2	Rapgefl1
Oligo2	Foxj3
Oligo2	Rnf144b
Oligo2	Vstm2l
Oligo2	Grm8
Oligo2	Pde4a
Oligo2	Pbx1
Oligo2	Fam171a2
Oligo2	Pcdh17
Oligo2	Doc2b
Oligo2	Myrip
Oligo2	Snap91
Oligo2	Tspoap1
Oligo2	Nbea
Oligo2	Fat4
Oligo2	Zmat4
Oligo2	Mtss2
Oligo2	Nol4l
Oligo2	Dip2c
Oligo2	Pbx3
Oligo2	Hip1r
Oligo2	Ddhd1
Oligo2	Cemip
Oligo2	Kif21b
Oligo2	Cdh6
Oligo2	Zfp595
Oligo2	Slain1
Oligo2	Dip2b
Oligo2	Hip1
Oligo2	Fam135b
Oligo2	Chrm2
Oligo2	Itgb5
Oligo2	Fras1
Oligo2	Tafa1
Oligo2	Stx1b
Oligo2	Scn2a
Oligo2	Mapk10
Oligo2	Ptprk
Oligo2	Myo9a
Oligo2	Adap1
Oligo2	Dlgap1
Oligo2	Lnx1
Oligo2	Atp2b3
Oligo2	Ptk2
Oligo2	Tnik
Oligo2	Fat1
Oligo2	Bsn
Oligo2	Mast3
Oligo2	Snx9
Oligo2	Camk2g
Oligo2	Epb41
Oligo2	Ppp1r14c
Oligo2	Arhgap18
Oligo2	Ctsf
Oligo2	Cdk14
Oligo2	Gm45234
Oligo2	Pclo
Oligo2	Nmnat2
Oligo2	Dock3
Oligo2	Sptbn4
Oligo2	Adcy8
Oligo2	Cacna2d2
Oligo2	Smarcd3
Oligo2	Dpp10
Oligo2	Galnt1
Oligo2	Fbxw7
Oligo2	Nrxn3
Oligo2	Pcdhac2
Oligo2	Olfm1
Oligo2	Spock1
Oligo2	Inpp4a
Oligo2	Asap1
Oligo2	Enah
Oligo2	Nalcn
Oligo2	Ptpn4
Oligo2	Arhgef10l
Oligo2	Lrfn1
Oligo2	Ctdspl
Oligo2	Igsf3
Oligo2	Rnf19a
Oligo2	Nek6
Oligo2	Nell2
Oligo2	Pcdhgc5
Oligo2	Osbpl1a
Oligo2	Tnks
Oligo2	Fgf13
Oligo2	Adam23
Oligo2	Sptbn4
Oligo2	Insyn2a
Oligo2	Picalm
Oligo2	Slc12a5
Oligo2	Ttyh3
Oligo2	Epha4
Oligo2	Kmt2c
Oligo2	Camk2d
Oligo2	Il10rb
Oligo2	Necab1
Oligo2	Dab2ip
Oligo2	Dlgap4
Oligo2	Erc2
Oligo2	Tbc1d12
Oligo2	Srrm3
Oligo2	Unc13a
Oligo2	Syt3
Oligo2	Fcho2
Oligo2	Myo5a
Oligo2	Prex1
Oligo2	Rims2
Oligo2	Rilpl1
Oligo2	Cdk19
Oligo2	Stxbp5
Oligo2	Nat8l
Oligo2	Cacna2d2
Oligo2	Slc44a2
Oligo2	B3glct
Oligo2	Ppp2r2b
Oligo2	Maml2
Oligo2	Tcf4
Oligo2	Kcnab2
Oligo2	Syngap1
Oligo2	Rin2
Oligo2	Gria2
Oligo2	Pcbp4
Oligo2	Grin1
Oligo2	Mast4
Oligo2	Rara
Oligo2	Plppr4
Oligo2	Tcf12
Oligo2	Rbms3
Oligo2	Galnt16
Oligo2	Lhfpl3
Oligo2	Mef2d
Oligo2	D430041D05Rik
Oligo2	Rabgap1
Oligo2	Znrf1
Oligo2	Msi2
Oligo2	Scn1b
Oligo2	Ptprf
Oligo2	Dock1
Oligo2	Kdm6b
Oligo2	Dlg4
Oligo2	Tnfrsf21
Oligo2	Mgat5
Oligo2	Fam184a
Oligo2	Pde9a
Oligo2	Dgkb
Oligo2	Clcn6
Oligo2	Baz2b
Oligo2	Cdh2
Oligo2	Ank2
Oligo2	Disc1
Oligo2	Ptprs
Oligo2	Rasal2
Oligo2	Cnksr2
Oligo2	Micu1
Oligo2	Hspa12a
Oligo2	Ralgps1
Oligo2	Add3
Oligo2	Celf2
Oligo2	Trpm5
Oligo2	Hnrnpc
Oligo2	Large1
Oligo2	Gabra1
Oligo2	Pacsin1
Oligo2	Sptbn1
Oligo2	Lrrn3
Oligo2	Nkx2-2
Oligo2	Cpeb3
Oligo2	Setbp1
Oligo2	Zswim6
Oligo2	Satb1
Oligo2	Marcks
Oligo2	Zeb1
Oligo2	Caskin1
Oligo2	Clstn1
Oligo2	Celf4
Oligo2	Unc5a
Oligo2	Bsn
Oligo2	Large1
Oligo2	Chd5
Oligo2	Rev3l
Oligo2	Ttyh3
Oligo2	Acap3
Oligo2	Dennd1b
Oligo2	Frmd5
Oligo2	Auts2
Oligo2	Plppr5
Oligo2	Atp2b3
Oligo2	Ogt
Oligo2	Atp6v0a1
Oligo2	Rhobtb2
Oligo2	Kctd1
Oligo2	Ptpre
Oligo2	Tox2
Oligo2	Zfp385b
Oligo2	Mark4
Oligo2	Smox
Oligo2	Kdm6b
Oligo2	Gnai2
Oligo2	Agap2
Oligo2	Plxna1
Oligo2	Cdk17
Oligo2	Gpcpd1
Oligo2	Foxo3
Oligo2	Ttbk1
Oligo2	Negr1
Oligo2	Atp8a2
Oligo2	Usp24
Oligo2	Bahcc1
Oligo2	Dag1
Oligo2	Speg
Oligo2	Caskin1
Oligo2	Frmpd1
Oligo2	Insr
Oligo2	Maml3
Oligo2	Dnm1
Oligo2	Ppfia4
Oligo2	Lrrc7
Oligo2	Zswim6
Oligo2	Kdm4a
Oligo2	Psd
Oligo2	Api5
Oligo2	Apc2
Oligo2	Gramd1b
Oligo2	Wnt7a
Oligo2	Ypel1
Oligo2	Abi1
Oligo2	Syn2
Oligo2	Lef1
Oligo2	Dmd
Oligo2	Atrnl1
Oligo2	Gramd2
Oligo2	Syt1
Oligo2	Tmem63b
Oligo2	Car15
Oligo2	Camsap1
Oligo2	Arhgap17
Oligo2	Srgap1
Oligo2	Mapk8ip2
Oligo2	Tcf3
Oligo2	Abat
Oligo2	Thsd7a
Oligo2	Mpped2
Oligo2	Iqsec1
Oligo2	Spag9
Oligo2	Rai1
Oligo2	Madd
Oligo2	Ppp3ca
Oligo2	Zfhx4
Oligo2	Prrc2a
Oligo2	Strbp
Oligo2	Nbea
Oligo2	Stat5b
Oligo2	Ndst4
Oligo2	Dip2c
Oligo2	Fbxl17
Oligo2	Rtn4
Oligo2	Arhgap44
Oligo2	Gnao1
Oligo2	Vps33b
Oligo2	Zfp462
Oligo2	Rimbp2
Oligo2	Apbb2
Oligo2	Nfib
Oligo2	Kif5a
Oligo2	Man2a2
Oligo2	Ank2
Oligo2	Galnt3
Oligo2	Irf2bp2
Oligo2	Camk2d
Oligo2	Shank2
Oligo2	Gse1
Oligo2	Nav3
Oligo2	Kcnc2
Oligo2	Cry1
Oligo2	Fto
Oligo2	Calr
Oligo2	Aplp2
Oligo2	Wnk2
Oligo2	Cacna1s
Oligo2	Parp6
Oligo2	Tcf3
Oligo2	Il10rb
Oligo2	Hnrnpll
Oligo2	Mtss1
Oligo2	Fry
Oligo2	Vat1
Oligo2	Prkce
Oligo2	Tnik
Oligo2	Meis2
Oligo2	Nipbl
Oligo2	Casc4
Oligo2	Appbp2
Oligo2	Bptf
Oligo2	Epn2
Oligo2	Brip1
Oligo2	Nucks1
Oligo2	Phkb
Oligo2	2020-09-07
Oligo2	Snx27
Oligo2	Cnot10
Oligo2	Akap13
Oligo2	Atp11b
Oligo2	Mvb12b
Oligo2	Ptprg
Oligo2	Nos1ap
Oligo2	Ric8a
Oligo2	Zdhhc9
Oligo2	Snx14
Oligo2	Sh3bp5l
Oligo3	Inpp5d
Oligo3	Vcan
Oligo3	Gpr17
Oligo3	Adamtsl2
Oligo3	Chrna7
Oligo3	Hepacam2
Oligo3	Zdhhc11
Oligo3	Srgap3
Oligo3	Epha7
Oligo3	Cnksr3
Oligo3	Mcf2l
Oligo3	Vstm4
Oligo3	Pde4b
Oligo3	Tnr
Oligo3	Sox6
Oligo3	Ap1m1
Oligo3	Myo9a
Oligo3	Klf7
Oligo3	Wasf1
Oligo3	Fyn
Oligo3	Dock4
Oligo3	Cntn1
Oligo3	Kndc1
Oligo3	Phactr1
Oligo3	Adcy9
Oligo3	Pbx1
Oligo3	Arhgef12
Oligo3	Slc12a9
Oligo3	Nrxn2
Oligo3	Sh2d3c
Oligo3	Dlg5
Oligo3	Clasp1
Oligo3	Tns3
Oligo3	Fgd4
Oligo3	Sh2d3c
Oligo3	Gramd1b
Oligo3	Bcan
Oligo3	Sox5
Oligo3	Cdh13
Oligo3	Tspan18
Oligo3	Myo9a
Oligo3	Pip5k1b
Oligo3	Arhgap12
Oligo3	Arhgap17
Oligo3	Pard3
Oligo3	Il1rapl1
Oligo3	Mcf2l
Oligo3	Cgn
Oligo3	Dscam
Oligo3	Trp53i11
Oligo3	Zmiz1
Oligo3	Ppp1r14c
Oligo3	Prdm8
Oligo3	Trio
Oligo3	Ubash3b
Oligo3	Sash1
Oligo3	Tmeff2
Oligo3	Kazn
Oligo3	Ccdc88a
Oligo3	Plxnb1
Oligo3	Sox2
Oligo3	Sema4g
Oligo3	Fbxo41
Oligo3	Srcin1
Oligo3	Il1rapl1
Oligo3	Radil
Oligo3	Mtss2
Oligo3	Abtb2
Oligo3	Grid2
Oligo3	Il1rapl1
Oligo3	Arhgap24
Oligo3	Tcf7l1
Oligo3	Plppr5
Oligo3	Ephb1
Oligo3	Ncam2
Oligo3	Piezo1
Oligo3	Igsf10
Oligo3	Dlg2
Oligo3	Lef1
Oligo3	Strbp
Oligo3	Adgrl1
Oligo3	Clcn2
Oligo3	Vav2
Oligo3	Nol4
Oligo3	Cadm4
Oligo3	Stxbp6
Oligo3	Acap3
Oligo3	Nav1
Oligo3	Raph1
Oligo3	Dst
Oligo3	Tshz2
Oligo3	Specc1
Oligo3	Rbms3
Oligo3	Ust
Oligo3	Arhgap26
Oligo3	Hepacam
Oligo3	Limch1
Oligo3	Mdk
Oligo3	Pcbp4
Oligo3	Ptpn4
Oligo3	Luzp2
Oligo3	Abi1
Oligo3	Smc4
Oligo3	Rap1b
Oligo3	Epha8
Oligo3	Arhgef25
Oligo3	Sipa1l3
Oligo3	Ptch1
Oligo3	Megf10
Oligo3	Nkx2-2
Oligo3	Marcks
Oligo3	Kdm6b
Oligo3	Frmd4a
Oligo3	Zeb2
Oligo3	Unc5d
Oligo3	Kcnj10
Oligo3	Pik3r3
Oligo3	Taok3
Oligo3	Prkca
Oligo3	Phyhipl
Oligo3	Strbp
Oligo3	Aak1
Oligo3	Opcml
Oligo3	Grin3a
Oligo3	Asap3
Oligo3	Ank2
Oligo3	Kcnma1
Oligo3	Tmem178b
Oligo3	2020-09-09
Oligo3	Tox
Oligo3	Tnk2
Oligo3	Syt9
Oligo3	Fgd3
Oligo3	Slc6a15
Oligo3	Jarid2
Oligo3	Fut8
Oligo3	Kif21b
Oligo3	Sox8
Oligo3	Tjp2
Oligo3	Rtn4
Oligo3	Prex1
Oligo3	Stk17b
Oligo3	Trio
Oligo3	Itpr2
Oligo3	Sema6a
Oligo3	Cask
Oligo3	Gpm6b
Oligo3	Spag9
Oligo3	Ctbp2
Oligo3	Cadm3
Oligo3	Ttyh2
Oligo3	Foxo3
Oligo3	Opcml
Oligo3	Smurf2
Oligo3	Pak3
Oligo3	Myo1e
Oligo3	Cmip
Oligo3	Tanc1
Oligo3	Arhgap23
Oligo3	Smad7
Oligo3	Scrib
Oligo3	Nomo1
Oligo3	Magi1
Oligo3	Fgd5
Oligo3	Plekha5
Oligo3	Fyn
Oligo3	Dysf
Oligo3	Abhd15
Oligo3	Dock1
Oligo3	Chst15
Oligo3	Xylt1
Oligo3	Sh3rf1
Oligo3	Bmp2k
Oligo3	Btbd11
Oligo3	Itga4
Oligo3	Arhgap5
Oligo3	Prkci
Oligo3	Srgap1
Oligo3	Sirpa
Oligo3	Gria4
Oligo3	Qk
Oligo3	Smox
Oligo3	Rims2
Oligo3	Pde8b
Oligo3	Vat1
Oligo3	Hspa12a
Oligo3	Gpatch8
Oligo3	Traf4
Oligo3	Camsap2
Oligo3	Sptan1
Oligo3	Atad2b
Oligo3	Tnik
Oligo3	Slc35a3
Oligo3	Nol4l
Oligo3	Soga1
Oligo3	Zeb2
Oligo3	Padi2
Oligo3	Unc5c
Oligo3	Tcf7l2
Oligo3	Jmjd1c
Oligo3	Ehbp1
Oligo3	Arhgef38
Oligo3	Rabgap1
Oligo3	Cdk6
Oligo3	Zfp462
Oligo3	Ncor2
Oligo3	Kif3c
Oligo3	Ehmt1
Oligo3	Unc5a
Oligo3	Sbf2
Oligo3	Ptpru
Oligo3	Fibcd1
Oligo3	Nup93
Oligo3	Snx17
Oligo3	Arhgef10l
Oligo3	Pik3cb
Oligo3	C530008M17Rik
Oligo3	Akap9
Oligo3	Srsf4
Oligo3	Xpr1
Oligo3	Gria2
Oligo3	Cdh2
Oligo3	Cbl
Oligo3	Ilf3
Oligo3	Mapt
Oligo3	Lrp1
Oligo3	Dpysl3
Oligo3	Dbndd1
Oligo3	Plekha5
Oligo3	Map4k4
Oligo3	Mbnl2
Oligo3	Tagap
Oligo3	Csgalnact1
Oligo3	Agap2
Oligo3	Ank2
Oligo3	Cyfip2
Oligo3	Tenm3
Oligo3	Ptpru
Oligo3	Fnbp1
Oligo3	Rapgef2
Oligo3	Smpd4
Oligo3	Hectd2
Oligo3	Pcdh7
Oligo3	Kif21a
Oligo3	Ncor2
Oligo3	Plxnb2
Oligo3	Nlrp3
Oligo3	Rasgrp2
Oligo3	Soga1
Oligo3	Clstn1
Oligo3	Pcbp4
Oligo3	Ncam1
Oligo3	Cntnap5a
Oligo3	Gdpd2
Oligo3	Lsamp
Oligo3	Rubcn
Oligo3	Stk32c
Oligo3	Tmtc1
Oligo3	Nlk
Oligo3	Rhobtb2
Oligo3	Ppp1r12a
Oligo3	Rhbdl3
Oligo3	Cltc
Oligo3	Ppp2r5c
Oligo3	Jup
Oligo3	Efnb2
Oligo3	Dlgap2
Oligo3	Gm6169
Oligo3	Calr
Oligo3	Sema4c
Oligo3	Myrf
Oligo3	Gse1
Oligo3	Sppl3
Oligo3	Zfp516
Oligo3	Antxr1
Oligo3	Mtss1
Oligo3	Lmnb1
Oligo3	Slmap
Oligo3	Ahcyl2
Oligo3	Pde4dip
Oligo3	Tmem65
Oligo3	Hepacam
Oligo3	Elf2
Oligo3	Capn15
Oligo3	Ptpro
Oligo3	Mast2
Oligo3	Mitf
Oligo3	Sez6l
Oligo3	Porcn
Oligo3	Rap2b
Oligo3	Zeb1
Oligo3	Cdc42bpa
Oligo3	Arhgap35
Oligo3	Mpp7
Oligo3	Hmcn1
Oligo3	Hist1h3f
Oligo3	Pcf11
Oligo3	Gria3
Oligo3	Igsf9b
Oligo3	Ppox
Oligo3	Gm49601
Oligo3	Crb1
Oligo3	Dpy19l3
Oligo3	Afdn
Oligo3	Nkain2
Oligo3	Nckap1
Oligo3	Lmo7
Oligo3	Nrcam
Oligo3	Phlpp1
Oligo3	Stt3b
Oligo3	Agrn
Oligo3	Slc22a23
Oligo3	Adam12
Oligo3	Thra
Oligo3	Atg5
Oligo3	Ppp4c
Oligo3	Pcnx
Oligo3	Mmp16
Oligo3	Enox1
Oligo3	Kcnd2
Oligo3	Slc8a2
Oligo3	Rtkn
Oligo3	Rilpl1
Oligo3	Stard9
Oligo3	Ythdc2
Oligo3	Ddx5
Oligo3	Mbnl3
Oligo3	Erbb4
Oligo3	Osbpl8
Oligo3	Astn1
Oligo3	Mta1
Oligo3	Chsy1
Oligo3	Ipo8
Oligo3	Crebbp
Oligo3	Fat4
Oligo3	Fgfr1
Oligo3	Plod1
Oligo3	Ppp2r5a
Oligo3	Gmds
Oligo3	Disc1
Oligo3	Rptor
Oligo3	Nub1
Oligo3	Olig2
Oligo3	Rps2
Oligo3	Atp11c
Oligo3	Rps3
Oligo3	Tspan9
Oligo3	Kank1
Oligo3	Lrch1
Oligo3	Arid1a
Oligo3	Cntnap4
Oligo3	Elavl3
Oligo3	Prrc1
Oligo3	Nt5c2
Oligo3	Eif5b
Oligo3	Dlgap4
Oligo3	Tbc1d12
Oligo3	Maml2
Oligo3	Adgrl3
Oligo3	Nlgn2
Oligo3	Ndst4
Oligo3	Tafa2
Oligo3	Ppfia3
Oligo3	Prom1
Oligo3	Dennd4b
Oligo3	Tfeb
Oligo3	Zcchc4
Oligo3	Tmem189
Oligo3	Strn
Oligo3	Prrc2b
Oligo3	Txn1
Oligo3	Src
Oligo3	Ctdspl
Oligo3	Sgcz
Oligo3	Slc39a11
Oligo3	Rpl32
Oligo3	Pclo
Oligo3	Btg1
Oligo3	Exoc6b
Oligo3	Sez6
Oligo3	Kdm6b
Oligo3	Ppp1r12a
Oligo3	Sema6d
Oligo3	Ube2e2
Oligo3	Tanc2
Oligo3	Atp2a2
Oligo3	Acer3
Oligo3	Tsc22d1
Oligo3	Nlgn3
Oligo3	Rpl10-ps3
Oligo3	Gramd1b
Oligo3	Negr1
Oligo3	Tcf3
Oligo3	Larp4b
Oligo3	Kdm6b
Oligo3	Bicd2
Oligo3	Stard5
Oligo3	Cdh18
Oligo3	Dennd1a
Oligo3	Rpl17
Oligo3	Pcdha6
Oligo3	Abcd3
Oligo3	Apc
Oligo3	Myo10
Oligo3	Furin
Oligo3	Rnd2
Oligo3	Dock3
Oligo3	Sik3
Oligo3	Anks1b
Oligo3	Zfp616
Oligo3	Itgb5
Oligo3	Tox2
Oligo3	Grid1
Oligo3	Fam169a
Oligo3	Sipa1l2
Oligo3	Sema6d
Oligo3	Sez6
Oligo3	Fam57b
Oligo3	Strn
Oligo3	Asph
Oligo3	Aatk
Oligo3	Plxna1
Oligo3	Eef1a1
Oligo3	Cd82
Oligo3	Wwp2
Oligo3	Plekha1
Oligo3	Scn1b
Oligo3	Slc6a1
Oligo3	Hif1a
Oligo3	Dennd5a
Oligo3	Ogdh
Oligo3	Ppp1cb
Oligo3	Fbxl17
Oligo3	Spns2
Oligo3	Zfpm2
Oligo3	Dennd4c
Oligo3	Wtip
Oligo3	Jph1
Oligo3	Hnrnpl
Oligo3	Il10rb
Oligo4	Bcl11a
Oligo4	Grm5
Oligo4	Mgat5b
Oligo4	Cacna1h
Oligo4	Grin2a
Oligo4	Nrp1
Oligo4	Mid2
Oligo4	Gabbr2
Oligo4	Epha3
Oligo4	Dlgap2
Oligo4	Grin2b
Oligo4	Grin1
Oligo4	Robo2
Oligo4	Epha5
Oligo4	Syt7
Oligo4	Magi3
Oligo4	Hs3st1
Oligo4	Cpne5
Oligo4	Lrrc7
Oligo4	Unc80
Oligo4	Efna3
Oligo4	Cachd1
Oligo4	Rbfox1
Oligo4	Ldb2
Oligo4	Celf4
Oligo4	Frmd3
Oligo4	Neo1
Oligo4	Cacna1h
Oligo4	Ak5
Oligo4	Lingo3
Oligo4	Bcl11b
Oligo4	Oprl1
Oligo4	Pde3a
Oligo4	Iqsec3
Oligo4	Pitpnm3
Oligo4	Tenm3
Oligo4	Trpm3
Oligo4	Ephb1
Oligo4	Shank2
Oligo4	Kcnt1
Oligo4	Ppargc1a
Oligo4	Cpne5
Oligo4	Kif5a
Oligo4	Fgf12
Oligo4	Gad1
Oligo4	Galnt18
Oligo4	Epha6
Oligo4	Nrp1
Oligo4	Gabrg3
Oligo4	Ank1
Oligo4	Cacna1b
Oligo4	Gabra1
Oligo4	Epha4
Oligo4	Syn2
Oligo4	Dner
Oligo4	Clstn2
Oligo4	Rara
Oligo4	Nrp2
Oligo4	Inpp4b
Oligo4	Robo2
Oligo4	Pcnx2
Oligo4	Srrm4
Oligo4	Syt2
Oligo4	Epha6
Oligo4	Grin3a
Oligo4	Iqsec3
Oligo4	Cacna1b
Oligo4	Celf5
Oligo4	Utrn
Oligo4	Plppr4
Oligo4	Nell1
Oligo4	Gata3
Oligo4	Zfp385c
Oligo4	Ncan
Oligo4	Atp2b3
Oligo4	Cit
Oligo4	Nrxn3
Oligo4	Kcnma1
Oligo4	Slc8a1
Oligo4	Fam189a1
Oligo4	Camk2d
Oligo4	Zfhx3
Oligo4	Slc12a5
Oligo4	Mtus2
Oligo4	Otof
Oligo4	Cacna2d3
Oligo4	Abcc8
Oligo4	Ralgps1
Oligo4	Galnt10
Oligo4	Cacna2d2
Oligo4	Adk
Oligo4	Gad2
Oligo4	Dlg4
Oligo4	Mpp3
Oligo4	Ano1
Oligo4	Rbfox1
Oligo4	Slc24a2
Oligo4	Cacna1d
Oligo4	Grip2
Oligo4	Farp1
Oligo4	Rimbp2
Oligo4	Nptn
Oligo4	Nell1
Oligo4	Mgat4b
Oligo4	Ncan
Oligo4	Fam184b
Oligo4	Brsk2
Oligo4	St8sia5
Oligo4	Dlgap1
Oligo4	Ptprn2
Oligo4	Sult4a1
Oligo4	Rab3a
Oligo4	Tenm1
Oligo4	Thsd7b
Oligo4	Slc8a3
Oligo4	Plppr5
Oligo4	Rgs7
Oligo4	Dgkd
Oligo4	Kcnj3
Oligo4	Nrg2
Oligo4	Caln1
Oligo4	Synpr
Oligo4	Nrp2
Oligo4	Man1a
Oligo4	Clstn2
Oligo4	Kif26b
Oligo4	Ppp2r5b
Oligo4	Cacna1c
Oligo4	Kcnh5
Oligo4	Npy2r
Oligo4	Ank1
Oligo4	Scn8a
Oligo4	Ryr3
Oligo4	Shank1
Oligo4	Btbd11
Oligo4	Ngef
Oligo4	Nrcam
Oligo4	Prkcb
Oligo4	Rasgrf1
Oligo4	Baiap3
Oligo4	Dgkb
Oligo4	Camk2d
Oligo4	Epb41
Oligo4	Galnt14
Oligo4	Fat4
Oligo4	Pde4dip
Oligo4	Celsr3
Oligo4	Gm17555
Oligo4	Scn8a
Oligo4	Kcnc2
Oligo4	Adgrl3
Oligo4	Sptbn4
Oligo4	Lhfpl4
Oligo4	Pkig
Oligo4	Necab2
Oligo4	Kcnc1
Oligo4	Adgrl1
Oligo4	Speg
Oligo4	Carmil3
Oligo4	Sphkap
Oligo4	Frmd5
Oligo4	Pclo
Oligo4	Ldlrap1
Oligo4	Arid1b
Oligo4	Cacna1a
Oligo4	Ccdc136
Oligo4	Jup
Oligo4	Kif5a
Oligo4	Fam184a
Oligo4	Grin1
Oligo4	Cadps
Oligo4	Adcy8
Oligo4	Mtcl1
Oligo4	Cnih2
Oligo4	Fam184a
Oligo4	Kcnc1
Oligo4	Kcnh5
Oligo4	Atp6v1b2
Oligo4	Dlgap4
Oligo4	Clvs2
Oligo4	Tbkbp1
Oligo4	Myt1l
Oligo4	Syne1
Oligo4	Gpr158
Oligo4	Bsn
Oligo4	Myo3b
Oligo4	Slitrk1
Oligo4	Ptprn2
Oligo4	Ablim1
Oligo4	Grm7
Oligo4	Sv2a
Oligo4	Chd5
Oligo4	Mdga2
Oligo4	Epb41
Oligo4	Pard6b
Oligo4	Myrip
Oligo4	D430041D05Rik
Oligo4	Svil
Oligo4	Carmil3
Oligo4	Fam135b
Oligo4	Gabbr1
Oligo4	Cabp7
Oligo4	Tenm2
Oligo4	Tns1
Oligo4	Vstm2l
Oligo4	Gria2
Oligo4	Grin2d
Oligo4	Atp1a3
Oligo4	Mmp24
Oligo4	Vstm2a
Oligo4	Cpne5
Oligo4	Kcnc1
Oligo4	Smarca4
Oligo4	Map2
Oligo4	Sptbn1
Oligo4	Tnc
Oligo4	Ppfia4
Oligo4	Chrm2
Oligo4	Tmem8b
Oligo4	Slc4a7
Oligo4	Cacnb4
Oligo4	Atp2b2
Oligo4	Znrf1
Oligo4	Ppfia3
Oligo4	Cacna1a
Oligo4	Bsn
Oligo4	Nav3
Oligo4	Gabrb2
Oligo4	Sh3gl1
Oligo4	Fgf13
Oligo4	Kcnn3
Oligo4	Cnksr2
Oligo4	Unc79
Oligo4	Lrrn3
Oligo4	Csmd2
Oligo4	Ralgps1
Oligo4	Gabrg2
Oligo4	Syt3
Oligo4	Fgf18
Oligo4	Cacng2
Oligo4	Grin2b
Oligo4	Dtnb
Oligo4	Tbkbp1
Oligo4	Shisa6
Oligo4	Mctp1
Oligo4	Lingo2
Oligo4	Sptbn1
Oligo4	Epha7
Oligo4	Xkr7
Oligo4	Cacna1i
Oligo4	Gabrb2
Oligo4	Robo1
Oligo4	Map1b
Oligo4	Doc2b
Oligo4	Faim2
Oligo4	Tenm4
Oligo4	Srrm3
Oligo4	Stxbp5
Oligo4	Myo10
Oligo4	Scn2a
Oligo4	Kalrn
Oligo4	Dpp6
Oligo4	Nsg2
Oligo4	Nlgn3
Oligo4	Setbp1
Oligo4	Csmd3
Oligo4	Nexmif
Oligo4	Myt1l
Oligo4	Syn3
Oligo4	Gria4
Oligo4	Scn1b
Oligo4	Slc6a1
Oligo4	Dnm3
Oligo4	Frmpd4
Oligo4	Lhfpl4
Oligo4	Mapk8ip2
Oligo4	Prr12
Oligo4	Pcsk2
Oligo4	Rbfox2
Oligo4	Gpm6b
Oligo4	Chrm3
Oligo4	Dgkb
Oligo4	Zfp521
Oligo4	Ext1
Oligo4	Ank2
Oligo4	Slc24a4
Oligo4	Nbea
Oligo4	Rapgefl1
Oligo4	Nsmf
Oligo4	Add2
Oligo4	Plppr5
Oligo4	Chga
Oligo4	Ctnnd2
Oligo4	Dnm1
Oligo4	Csmd3
Oligo4	Ctnnd2
Oligo4	Rhbdl1
Oligo4	Ctbp2
Oligo4	Htr2a
Oligo4	Ebf3
Oligo4	Atp1b2
Oligo4	Cacna1h
Oligo4	Furin
Oligo4	Jph3
Oligo4	Syt7
Oligo4	Akt3
Oligo4	Plxna2
Oligo4	Adgrl2
Oligo4	Syt1
Oligo4	L1cam
Oligo4	Ppargc1b
Oligo4	Mdga2
Oligo4	Unc13a
Oligo4	Adcy1
Oligo4	Camta1
Oligo4	Lhfpl3
Oligo4	Gabra2
Oligo4	Phf24
Oligo4	Rbfox2
Oligo4	Fgf14
Oligo4	Tnc
Oligo4	Apbb2
Oligo4	Tmem240
Oligo4	Rora
Oligo4	Nsf
Oligo4	Nrxn2
Oligo4	Magi2
Oligo4	Dpp10
Oligo4	Nrip2
Oligo4	Rdh14
Oligo4	Meis2
Oligo4	Map7d2
Oligo4	Nalcn
Oligo4	Gas7
Oligo4	Myt1l
Oligo4	Dync1i1
Oligo4	Syt1
Oligo4	Cntnap2
Oligo4	Pcdh7
Oligo4	Agbl4
Oligo4	Fat4
Oligo4	Brsk2
Oligo4	Caskin1
Oligo4	Pcdhac2
Oligo4	Tln2
Oligo4	Dgki
Oligo4	Slc8a1
Oligo4	Dpp6
Oligo4	Necab2
Oligo4	Lmo3
Oligo4	Arhgef17
Oligo4	Nrxn3
Oligo4	Plch2
Oligo4	Mast4
Oligo4	Ryr2
Oligo4	Msi2
Oligo4	Galnt9
Oligo4	Sacs
Oligo4	Kifc3
Oligo4	Il21r
Oligo4	Kcnab1
Oligo4	Galnt9
Oligo4	Aplp2
Oligo4	Ptprd
Oligo4	Igsf9b
Oligo4	Sorbs2
Oligo4	Glra1
Oligo4	Lrp8
Oligo4	Mgat5b
Oligo4	Lzts3
Oligo4	Pcdh19
Oligo4	Sh3rf3
Oligo4	Sipa1l2
Oligo4	Gria1
Oligo4	Nptx1
Oligo4	Prkca
Oligo4	Atp6v0a1
Oligo4	Snap91
Oligo4	Erc2
Oligo4	Baiap2
Oligo4	Dlg3
Oligo4	Lhfpl3
Oligo4	R3hdm1
[truncated: 1,346 more rows]
