# Supplementary material for: Single-cell RNA-seq landscape midbrain cell responses to red spotted grouper nervous necrosis virus infection
Source: PLoS Pathog. 2021 Jun 29;17(6):e1009665. doi: 10.1371/journal.ppat.1009665 (PMC8241073; doi:10.1371/journal.ppat.1009665)
Supplement: S5 Table — (XLSX) [file ppat.1009665.s011.xlsx]

## Sheet: Sheet1
Target Cluster	Gene Name
macrophage	ZEB2
macrophage	apoeb
macrophage	ABR
macrophage	ENTPD1
macrophage	Atp6v1b2
macrophage	Il6st
macrophage	lgals3bpa
macrophage	PLTP
macrophage	GPATCH8
macrophage	Rassf5
macrophage	ABCA1
macrophage	Dock4
macrophage	Mrc1
macrophage	MRC1
macrophage	BMP2K
macrophage	SLC6A6
macrophage	SWAP70
macrophage	Nol4l
macrophage	TIMP2
macrophage	Capn3
macrophage	Sall3
macrophage	CMLKR1
macrophage	DENND1A
macrophage	OSBPL5
macrophage	Efhd2
macrophage	CTSZ
macrophage	PID1
macrophage	SLC6A6
macrophage	PLOD1
macrophage	PPARG
macrophage	LRP1
macrophage	Mrc1
macrophage	RIN2
macrophage	2020-09-09
macrophage	IL20RB
macrophage	IQGAP1
macrophage	Kcnq4
macrophage	Fyb1
macrophage	Picalm
macrophage	CD97
macrophage	Vav3
macrophage	PLXND1
macrophage	rxraa
macrophage	CD81
macrophage	FGL2
macrophage	St3gal3
macrophage	Vipr2
macrophage	SLC46A2
macrophage	LPP
macrophage	RNF13
macrophage	NFKBIE
macrophage	celf2
macrophage	GAS7
macrophage	DSCAM
macrophage	mfng
macrophage	Exoc6b
macrophage	TLR5
macrophage	PACS1
macrophage	csf1r2
macrophage	Plcb1
macrophage	ITSN1
macrophage	INPP4B
macrophage	tmem198
macrophage	atp1a1
macrophage	znrf2
macrophage	MMP14
macrophage	Abi1
macrophage	Svep1
macrophage	Mbnl1
macrophage	MYO1G
macrophage	BAZ2B
macrophage	ARHGEF2
macrophage	stk10
macrophage	CTSS
macrophage	CTSK
macrophage	LRP1
macrophage	BTG1
macrophage	CCND2
macrophage	ELMO1
macrophage	rnf19b
macrophage	Map3k11
macrophage	FAM20C
macrophage	plxdc2
macrophage	Ust
macrophage	XYLT1
macrophage	vmp1
macrophage	Slc12a7
macrophage	pmepa1
macrophage	Slc36a1
macrophage	MAP4
macrophage	Cdh1
macrophage	Axl
macrophage	Myo9b
macrophage	ARL15
macrophage	csf1r1
macrophage	ST8SIA6
macrophage	VAV1
macrophage	ifnar1a
macrophage	TXNIP
macrophage	SYK
macrophage	SH3KBP1
macrophage	STAB1
macrophage	Tnfaip3
macrophage	ACAN
macrophage	SLC37A1
macrophage	CLCN5
macrophage	Gnai1
macrophage	cyfip1
macrophage	PTPN6
macrophage	INPP5D
macrophage	EHBP1L1
macrophage	ITGAM
macrophage	Egln3
macrophage	PICALM
macrophage	IGSF3
macrophage	SRGAP3
macrophage	Cd74
macrophage	PLXNC1
macrophage	Ndrg1
macrophage	SAMSN1
macrophage	apbb1ip
macrophage	Arhgef5
macrophage	wsb1
macrophage	GNAO1
macrophage	dip2ba
macrophage	ARAP1
macrophage	RRP1
macrophage	gnai2
macrophage	CNK3/IPCEF1
macrophage	ccdc22
macrophage	SPECC1
macrophage	Ate1
macrophage	HK1
macrophage	fcho2
macrophage	ACAP2
macrophage	WWP2
macrophage	Ehd4
macrophage	GVINP1
macrophage	AP2A2
macrophage	ARHGAP42
macrophage	Arhgap45
macrophage	Nckap1l
macrophage	ELL
macrophage	RAPGEF1
macrophage	DNAJC13
macrophage	SNX29
macrophage	NEGR1
macrophage	zbtb16a
macrophage	Clcn3
macrophage	PDE1C
macrophage	CSDE1
macrophage	BCL2L1
macrophage	hsc71
macrophage	Abi1
macrophage	TBC1D12
macrophage	Wnk1
macrophage	ivns1abpa
microglia	PARD3B
microglia	Ppt2
microglia	V-FPS
microglia	FAM204A
microglia	CNKSR1
microglia	FLT3
microglia	C1ql3
microglia	ZNF366
microglia	DENND1B
microglia	PTTG1IP
microglia	AK5
microglia	anks1b
microglia	Slc4a11
microglia	COL14A1
microglia	ACTN1
microglia	PITPNM3
microglia	PLXNA2
microglia	SH3BP5
microglia	ECEL1
microglia	B4GALNT4
microglia	ifi30
microglia	RASGRP1
microglia	KCNH1
microglia	DOCK1
microglia	Itgal
microglia	KLHL13
microglia	KLHL4
microglia	Sema4c
microglia	PROX1
microglia	AFAP1L2
microglia	NECTIN1
microglia	ABR
microglia	FNBP1
microglia	Tlr13
microglia	PARD3B
microglia	Adam19
microglia	Arap2
microglia	lpcat1
microglia	Nectin2
microglia	RASAL2
microglia	MAP4K2
microglia	NCAM1
microglia	RAPGEF6
microglia	TMEM65
microglia	MAP4K5
microglia	prom1a
microglia	USP6NL
microglia	TLN1
microglia	Rabgap1
microglia	Itga6
microglia	PIK3CD
microglia	PPP1R16B
microglia	DGKZ
microglia	PDE4B
microglia	ST8SIA1
microglia	cmip
microglia	STARD9
microglia	CMTM7
microglia	smc6
microglia	Unc93b1
microglia	Bicd2
microglia	Cd74
microglia	PIK3AP1
microglia	AKT3
microglia	ZBTB46
microglia	AHNAK
microglia	Cnksr2
microglia	UBASH3B
microglia	NAV1
microglia	Arhgap17
microglia	DOCK10
microglia	ARHGEF10L
microglia	GNAZ
microglia	PTPRE
microglia	PLXNC1
microglia	RAC2
microglia	Tspan15
microglia	SLC8A1
microglia	Jak2
microglia	ARHGEF2
microglia	GSAP
microglia	Prkch
microglia	UBASH3B
microglia	PLEKHO2
microglia	SORL1
microglia	ARHGEF10L
microglia	slc12a9
microglia	TBC1D9
microglia	ITGB5
microglia	LRRK2
microglia	AKAP13
microglia	PTPRJ
microglia	NRCAM
microglia	Man1a1
microglia	ITGB2
microglia	ADCY2
microglia	AFDN
microglia	DOK1
microglia	MYO18A
microglia	CD97
microglia	WIPF1
microglia	znrf2
microglia	SH3BP1
microglia	ARHGAP12
microglia	ZEB1
microglia	rad54l2
microglia	ankrd52
microglia	Helz2
microglia	Mki67
microglia	SRGAP3
microglia	XPO6
microglia	mgat4b
microglia	CCSER1
microglia	RAB32
microglia	PIK3R5
microglia	PDE1C
microglia	tmx3
microglia	FAM169A
microglia	CCDC50
microglia	AGPS
microglia	lcp1
microglia	TBC1D22B
microglia	PDE9A
microglia	ATRN
microglia	ARHGAP42
microglia	GAB3
microglia	PITPNM2
microglia	TMSB10
microglia	rpa1
microglia	prkcbb
microglia	Arhgef18
microglia	BPI
microglia	phf2
microglia	mcu
microglia	GRN
microglia	DIAPH3
microglia	igf2bp3
microglia	SFMBT2
microglia	Lrrk1
microglia	BCAS3
microglia	SPTLC1
microglia	DBN1
microglia	Dbnl
microglia	Zmynd11
microglia	CAPZA2
microglia	Pdzd8
microglia	STT3B
microglia	ARID5B
microglia	Ephb1
microglia	LRCH2
microglia	Klf12
microglia	PPP1R14B
microglia	Siglec1
microglia	TBC1D1
microglia	TFRC
microglia	NCF2
microglia	EML5
microglia	dlg1
microglia	pan3
microglia	setd3
microglia	SNRK
microglia	IQGAP1
microglia	COTL1
microglia	TSC22D2
microglia	WLS
microglia	baz1b
microglia	actba
microglia	Gimap8
microglia	CHD9
microglia	ETV6
microglia	Nckap1l
microglia	ARHGAP5
microglia	rnf213a
microglia	CORO1C
microglia	SIPA1L1
microglia	RASGRP2
microglia	Cbfb
microglia	CAMK2G
microglia	DOCK2
microglia	TCF7L2
microglia	Nisch
microglia	Nckap5l
microglia	ARHGEF2
microglia	stau2
microglia	INPP4A
microglia	FARP1
microglia	tmem56-b
microglia	Rere
microglia	EXOC3
microglia	PIAS1
microglia	Plcb3
Undefine	CACNA1A
Undefine	Scn8a
Undefine	CACNA1A
Undefine	nrxn1a
Undefine	nrxn1a
Undefine	Ptprd
Undefine	snap25b
Undefine	Nrxn2
Undefine	wscd1
Undefine	CELF5
Undefine	Gabbr2
Undefine	nrxn3a
Undefine	Adgrb3
Undefine	RIMS1
Undefine	Ank1
Undefine	KSR2
Undefine	Rims2
Undefine	FAM184A
Undefine	Klhl29
Undefine	Nlgn2
Undefine	Ptprs
Undefine	Tcf4
Undefine	Enox1
Undefine	Cacna1c
Undefine	kug
Undefine	Ank2
Undefine	B4galt2
Undefine	ARHGAP21
Undefine	NOVA1
Undefine	ndrg4-b
Undefine	RBFOX1
Undefine	Nebl
Undefine	UNC13C
Undefine	MCTP1
Undefine	PCDH10
Undefine	CSMD2
Undefine	CSMD3
Undefine	Scn1b
Undefine	EPB41
Undefine	PCDH7
Undefine	SRCIN1
Undefine	adam22
Undefine	NFYB
Undefine	GABRD
Undefine	NFIX
Undefine	Cacna1h
Undefine	Ank1
Undefine	PCLO
Undefine	ASTN2
Undefine	Igsf21
Undefine	GABRB2
Undefine	Adgrl3
Undefine	RYR2
Undefine	SYT1
Undefine	AGRN
Undefine	LRRC7
Undefine	MTCL1
Undefine	TANC2
Undefine	nrxn3b
Undefine	grid2
Undefine	atp2b2
Undefine	ABLIM2
Undefine	Plekha6
Undefine	FAT1
Undefine	Agap3
Undefine	si:dkey-105e17.1
Undefine	ANK3
Undefine	STX1B
Undefine	TENM2
Undefine	Syn2
Undefine	NTRK3
Undefine	stxbp5l
Undefine	KCNMA1
Undefine	Mdga2
Undefine	cntn1a
Undefine	nrxn3a
Undefine	PRKCA
Undefine	Srrm3
Undefine	RIMBP2
Undefine	Mark4
Undefine	Hcn1
Undefine	Camta1
Undefine	ADGRL2
Undefine	SYT7
Undefine	ASTN1
Undefine	Elavl4
Undefine	Znf385d
Undefine	Myt1
Undefine	CADPS
Undefine	GRIA2
Undefine	Snap91
Undefine	Cacna1b
Undefine	Epb41l1
Undefine	SPTBN4
Undefine	Dlg3
Undefine	PRKCZ
Undefine	ADAMTS6
Undefine	NBEA
Undefine	Ppfia3
Undefine	PCDH17
Undefine	Prr12
Undefine	IQSEC3
Undefine	NLGN4X
Undefine	Hspa12a
Undefine	ZFPM2
Undefine	thsd7aa
Undefine	NHSL2
Undefine	St8sia5
Undefine	PFKP
Undefine	PCDH9
Undefine	SRCIN1
Undefine	speg
Undefine	PTPRS
Undefine	ANK3
Undefine	Kcnc1
Undefine	SCN2A
Undefine	LRP8
Undefine	Ajm1
Undefine	SEZ6
Undefine	Cdkl5
Undefine	Brsk2
Undefine	SSBP3
Undefine	ADGRL3
Undefine	Akap6
Undefine	SOX5
Undefine	SGCZ
Undefine	GRIN1
Undefine	Grin2c
Undefine	sez6
Undefine	DMD
Undefine	GRM7
Undefine	SLC24A2
Undefine	Slc12a5
Undefine	GRM8
Undefine	PCDH1
Undefine	KIF1A
Undefine	GRID1
Undefine	EPB41
Undefine	B3GAT2
Undefine	MAP4
Undefine	Mmp16
Undefine	ADGRB2
Undefine	SYT7
Undefine	Znf521
Undefine	PCDHGC5
Undefine	MAST1
Undefine	FAT4
Undefine	KIAA1549L
Undefine	CSMD1
Undefine	lhfpl3
Undefine	Camta1
Undefine	PTPRN2
Undefine	CLASP1
Undefine	Ankef1
Undefine	TLE4
Undefine	CSMD3
Undefine	Cacna1i
Undefine	RASGRF1
Undefine	Rims1
Undefine	UNC5C
Undefine	SIPA1L2
Undefine	Shank1
Undefine	GABRA6
Undefine	atp1a1
Undefine	MAGI2
Undefine	PACS2
Undefine	AFF2
Undefine	Wasf1
Undefine	NHS
Undefine	il1rapl1b
Undefine	CTBP2
Undefine	FAM189A1
Undefine	Fam196b
Undefine	ptprf
Undefine	luzp2
Undefine	PDE3A
Undefine	KCNIP4
Undefine	DAG1
Undefine	SYNE1
Undefine	camsap1b
Undefine	APBB2
Undefine	Slc2a13
Undefine	PCDHAC2
Undefine	Shank3
Undefine	DST
Undefine	OLFM1
Undefine	RBMS3
Undefine	Dlgap2
Undefine	Nlgn3
Undefine	RTN1
Undefine	AKT3
Undefine	map3k10
Undefine	Neo1
Undefine	DSCAM
Undefine	SYT1
Undefine	Dpp6
Undefine	celf4
Undefine	Nr3c2
Undefine	CTNND2
Undefine	USP54
Undefine	GRIN1
Undefine	Dnm1
Undefine	Cacng2
Undefine	Cacng8
Undefine	znf423
Undefine	ptprf
Undefine	BRINP3
Undefine	DPP10
Undefine	NFIX
Undefine	R3HDM1
Undefine	SPTBN1
Undefine	PPFIA4
Undefine	GABRA1
Undefine	EDIL3
Undefine	STXBP5
Undefine	UNC13A
Undefine	ADAM23
Undefine	dpysl3
Undefine	DPP6
Undefine	Apba2
Undefine	cdh2
Undefine	Gria4
Undefine	cadm3
Undefine	ARHGEF4
Undefine	NBEA
Undefine	Fat3
Undefine	KCND2
Undefine	Bsn
Undefine	LRP8
Undefine	SYNE1
Undefine	zbtb18
Undefine	ERC2
Undefine	GABRB2
Undefine	Rusc2
Undefine	Msi2
Undefine	mgat4b
Undefine	XKR7
Undefine	Clstn2
Undefine	btbd11b
Undefine	Atp2b3
Undefine	SHF
Undefine	Kdm6b
Undefine	NKAIN2
Undefine	KIF5A
Undefine	PLXNA2
Undefine	Camsap2
Undefine	SULT4A1
Undefine	Grid1
Undefine	Ank2
Undefine	MTUS2
Undefine	CLSTN1
Undefine	DIP2C
Undefine	ADCY9
Undefine	rbfox1
Undefine	ELFN2
Undefine	TCF20
Undefine	snap25b
Undefine	ALK
Undefine	Myo9a
Undefine	Tenm1
Undefine	Sema6b
Undefine	PCLO
Undefine	FAM19A5
Undefine	Nrbp2
Undefine	celf3
Undefine	NEXMIF
Undefine	ppp2r2b
Undefine	Nrg3
Undefine	PBX1
Undefine	Ccdc88a
Undefine	GRIA2
Undefine	Gabbr1
Undefine	SHANK2
Undefine	Unc13a
Undefine	ARHGAP44
Undefine	PCDHA8
Undefine	RBMS3
Undefine	MAPT
Undefine	Syngap1
Undefine	Caskin1
Undefine	Fgf13
Undefine	ARVCF
Undefine	AUTS2
Undefine	tenm3
Undefine	Magi1
Undefine	KCNMA1
Undefine	CELSR3
Undefine	PLEKHA5
Undefine	FRMD5
Undefine	AP3B2
Undefine	CDK17
Undefine	Agbl4
Undefine	Cspg5
Undefine	API5
Undefine	NTRK2
Undefine	P65-C
Undefine	GABRB1
Undefine	NPAS3
Undefine	Ctnna2
Undefine	NFI1
Undefine	EPHA4
Undefine	SEMA6A
Undefine	BRINP1
Undefine	camk2d2
Undefine	TNKS
Undefine	Tmem132c
Undefine	PARP6
Undefine	Sgsm1
Undefine	CALN1
Undefine	GALNT18
Undefine	ptprf
Undefine	MAP2
Undefine	prpf31
Undefine	TTBK1
Undefine	LSAMP
Undefine	LRRN3
Undefine	KCNT1
Undefine	Grm7
Undefine	NRCAM
Undefine	PTPRN2
Undefine	LINGO1
Undefine	SPTBN4
Undefine	Jup
Undefine	MID2
Undefine	Ctnna2
Undefine	LDB2
Undefine	Dach2
Undefine	garnl3
Undefine	Dscaml1
Undefine	grip2
Undefine	EPHA8
Undefine	GRIA3
Undefine	KCND3
Undefine	PLEKHA5
Undefine	ttll7
Undefine	SORCS3
Undefine	fibcd1
Undefine	DAB1
Undefine	Robo2
Undefine	CADM1
Undefine	DGKD
Undefine	tenm4
Undefine	PCDH11X
Undefine	Nrg2
Undefine	DPP10
Undefine	DLGAP1
Undefine	Grin2b
Undefine	RNF157
Undefine	NCAM1
Undefine	GRIA1
Undefine	CACNA1E
Undefine	Adgrb1
Undefine	ROBO2
Undefine	CTTNBP2
Undefine	tmem178b
Undefine	Astn1
Undefine	CDH8
Undefine	TSHZ2
Undefine	Pard6b
Undefine	znrf1
Undefine	tmem132e
Undefine	MYH10
Undefine	ext1c
Undefine	FRMD3
Undefine	trio
Undefine	Fgf14
Undefine	Camsap2
Undefine	CACNA1G
Undefine	NTRK3
Undefine	Bahcc1
Undefine	Ptprt
Undefine	LRP8
Undefine	lrfn1
Undefine	Cdk14
Undefine	anks1b
Undefine	kcnab2
Undefine	Gpm6b
Undefine	Mmp24
Undefine	Acer3
Undefine	CACNA1D
Undefine	LRP1B
Undefine	DSCAM
Undefine	SRPK2
Undefine	FAM131B
Undefine	Il1rapl1
Undefine	Myo5a
Undefine	Kcnh7
Undefine	BCL11A
Undefine	NFASC
Undefine	DCC
Undefine	Nrxn2
Undefine	Map1a
Undefine	PTPRG
Undefine	TJP1
Undefine	ANO8
Undefine	Unc80
Undefine	Rapgefl1
Undefine	MTSS1
Undefine	Lin7b
Undefine	KIF1A
Undefine	Slc4a7
Undefine	IPO13
Undefine	arhgap32
Undefine	EFNA3
Undefine	DUSP8
Undefine	NELL1
Undefine	Lef1
Undefine	CAMKK1
Undefine	MAGI1
Undefine	FBXL16
Undefine	Sorbs1
Undefine	rab11fip4a
Undefine	Rbfox2
Undefine	Unc5c
Undefine	Picalm
Undefine	Cnksr2
Undefine	Farp1
Undefine	TLN2
Undefine	PHACTR3
Undefine	PBX3
Undefine	HDAC4
Undefine	Dlgap4
Undefine	DPP10
Undefine	PHACTR3
Undefine	Cacna1i
Undefine	MPP3
Undefine	Vstm2a
Undefine	Scn8a
Undefine	GRIK2
Undefine	Igsf3
Undefine	GRIA3
Undefine	Camk2b
Undefine	Nptx1
Undefine	dlg1
Undefine	Fat2
Undefine	Myt1l
Undefine	Asap1
Undefine	TRPC5
Undefine	LRRTM1
Undefine	Tbkbp1
Undefine	RNF19A
Undefine	tshz1
Undefine	Rapgef5
Undefine	PRKAR1B
Undefine	DDHD1
Undefine	KALRN
Undefine	ERBB4
Undefine	Dlgap2
Undefine	FSTL5
Undefine	GRAMD1B
Undefine	NEBL
Undefine	Ephb1
Undefine	Cnih3
Undefine	ankib1
Undefine	GRIK2
Undefine	AFDN
Undefine	SCHIP1
Undefine	DLG1
Undefine	KDM6B
Undefine	Pcdh19
Undefine	KAZN
Undefine	GNAZ
Undefine	ADCY3
Undefine	Hdac11
Undefine	SH3RF3
Undefine	dlgap1
Undefine	PLPPR4
Undefine	Map2
Undefine	TRPM3
Undefine	nell2
Undefine	FBXW7
Undefine	plxna3
Undefine	CARMIL1
Undefine	TNFRSF21
Undefine	KIF5A
Undefine	NCAM2
Undefine	EPHA7
Undefine	Myt1
Undefine	SH3GLB2
Undefine	SETBP1
Undefine	CACNA1B
Undefine	TSNARE1
Undefine	CAMK2B
Undefine	ATP6V1B2
Undefine	ttyh1
Undefine	CASK
Undefine	CACHD1
Undefine	Nbr1
Undefine	Sgcd
Undefine	Sema5b
Undefine	Mapk8ip2
Undefine	CHD3
Undefine	ACVR2B
Undefine	NFIB
Undefine	OPRL1
Undefine	arnt2
Undefine	Megf9
Undefine	mical3a
Undefine	Mast4
Undefine	Sptbn1
Undefine	STEAP2
Undefine	Abcc8
Undefine	dctn1
Undefine	CDH18
Undefine	SH3PXD2B
Undefine	Prkce
Undefine	Slitrk1
Undefine	KDM6B
Undefine	KCNC2
Undefine	GRM5
Undefine	SNX14
Undefine	STRN
Undefine	Casc4
Undefine	Tnik
Undefine	Synpr
Undefine	PTK2
Undefine	CACNA1E
Undefine	DGKB
Undefine	Kctd1
Undefine	MAP1B
Undefine	MAP1B
Undefine	PDE10A
Undefine	BCL11B
Undefine	ACVR2A
Undefine	CTNND2
Undefine	mxi1
Undefine	Sema6d
Undefine	Erbb4
Undefine	Mapk8ip1
Undefine	cdh2
Undefine	NOS1AP
Undefine	fam171a2
Undefine	UBE2O
Undefine	ptprf
Undefine	RBM25
Undefine	PCBP3
Undefine	Apc2
Undefine	Ppp2r5b
Undefine	TMEFF2
Undefine	ralgps1
Undefine	tenm3
Undefine	SLC6A1
Undefine	Cdh13
Undefine	ANKRD12
Undefine	Ppp3ca
Undefine	CPNE5
Undefine	Caskin1
Undefine	BACH2
Undefine	PLXNA1
Undefine	ATP2B1
Undefine	ADK
Undefine	Tbkbp1
Undefine	Foxo3
Undefine	TJP1
Undefine	ATP9A
Undefine	SF3B1
Undefine	Pde4dip
Undefine	Sh2d3c
Undefine	Atrnl1
Undefine	ABCA2
Undefine	SCG2
Undefine	GABRG2
Undefine	PPARGC1A
Undefine	RSF1
Undefine	TACC2
Undefine	CNTNAP5
Undefine	NAV1
Undefine	FDPS
Undefine	znf704
Undefine	grin2a
Undefine	Atrnl1
Undefine	Dlgap4
Undefine	HSP90AA1
Undefine	GRIK3
Undefine	NCKAP5
Undefine	DNER
Undefine	AGL
Undefine	Sema4c
Undefine	Ylpm1
Undefine	FCHSD2
Undefine	VLDLR
Undefine	qkia
Undefine	IGSF9B
Undefine	MPPED2
Undefine	wdr92
Undefine	Prr12
Undefine	Snrnp70
Undefine	cpsf6
Undefine	jarid2b
Undefine	Myo16
Undefine	Ctsf
Undefine	Agap2
Undefine	Arid4b
Undefine	SATB1
Undefine	ATP6V0A1
Undefine	BSN
Undefine	TOB1
Undefine	ARHGAP5
Undefine	Nbr1
Undefine	ilf3
Undefine	Tnr
Undefine	sept8a
Undefine	Kcnc1
Undefine	nrp1a
Undefine	Mapk8ip3
Undefine	MAN1A2
Undefine	app
Undefine	SPEN
Undefine	ptdss1
Undefine	Pde4b
Undefine	Gnal
Undefine	PLXNA1
Undefine	YTHDC1
Undefine	Rb1cc1
Undefine	Pard3
Undefine	KMT2A
Undefine	RAPGEF2
Undefine	tcf3
Undefine	Chd6
Undefine	Hnrnpc
Undefine	WNK3
Undefine	KALRN
Undefine	chchd6a
Undefine	uvssa
Undefine	ERC1
Undefine	jarid2b
Undefine	HIP1
Undefine	Cpeb4
Undefine	Cdh24
Undefine	TMEM245
Undefine	RGS3
Undefine	Asx
Undefine	BCL9
Undefine	Pogz
Undefine	nipblb
Undefine	Macf1
Undefine	Apc
Undefine	Map7d1
Undefine	Itpr1
Undefine	KLHL25
Undefine	RALGAPA1
Undefine	KAT6A
Undefine	rap1gds1-a
Undefine	AKT3
Undefine	Rprd2
Undefine	fam214a
Undefine	PDZK1
Undefine	Arhgef7
Undefine	HNRNPU
Undefine	KDM6A
Undefine	Rtn3
Undefine	MAN1C1
Undefine	KLC4
Undefine	mef2d
Undefine	camk2d1
Undefine	NSF
Undefine	Jph1
Undefine	ZBTB20
Undefine	RNF123
Undefine	KDM5B
Undefine	Tsc22d1
Undefine	Akap2
Undefine	Ssbp2
Undefine	Cask
Undefine	Klf8
Undefine	FASN
Undefine	rara
Undefine	RABL6
Undefine	MTSS1L
Undefine	BRWD1
Undefine	RBM5
Undefine	TNRC18
Undefine	MAPK6
Undefine	Hdac4
Undefine	TUBA1A
Undefine	Plxnb2
Undefine	HERC1
Undefine	PLXNA2
Undefine	ccar1
Undefine	Tcf12
Undefine	JMJD1C
Undefine	Thoc2
Undefine	Taok1
Undefine	prkcbb
Undefine	SFMBT2
Undefine	PPP2R5E
Undefine	ARHGAP9
Undefine	RAVER2
Undefine	SCAF11
Undefine	STRBP
Undefine	phf2
Undefine	Larp1
Undefine	galnt11
Undefine	DAZAP1
Undefine	ZFHX4
T cell	K-BAS
T cell	V-TCR
T cell	rhbdf1
T cell	IL18RAP
T cell	Mcpt1
T cell	Tox2
T cell	CCDC88C
T cell	RUNX3
T cell	fyn
T cell	NRIP2
T cell	CXCR3
T cell	pald1
T cell	Numa1
T cell	BCL11B
T cell	PPP1R16B
T cell	CENPF
T cell	eomes
T cell	INCENP
T cell	Ptgfrn
T cell	Actn4
T cell	SATB1
T cell	PLCG1
T cell	Lbr
T cell	DIAPH3
T cell	RFTN1
T cell	Mki67
T cell	Sh2d3c
T cell	CMTM7
T cell	SYNGAP1
T cell	Plekhg3
T cell	ACAP1
T cell	ASPM
T cell	ECT2
T cell	RGS3
T cell	ECT2
T cell	KIF20B
T cell	MAN1C1
T cell	Dnmt3a
T cell	Lrrfip2
T cell	KIF20B
T cell	cdk1
T cell	Fmnl1
T cell	smc4
T cell	CKAP5
T cell	Hist1h1c
T cell	Itpkb
T cell	cenpa
T cell	Il21r
T cell	PRC1
T cell	ELMO1
T cell	Gmds
T cell	prkcbb
T cell	tuba
T cell	Diaph1
T cell	UTRN
T cell	Nedd9
T cell	CERS1
T cell	CYTH4
T cell	DGKD
T cell	BCL11B
T cell	SBF1
T cell	PSMB7
T cell	IL16
T cell	pim2
T cell	FURIN
T cell	Pde4b
T cell	Acap2
T cell	Ptpn9
T cell	NLRC3
T cell	IL20RB
T cell	Nek6
T cell	Gimap8
T cell	nuf2
T cell	DOCK2
T cell	SLC9A6
T cell	Tnik
T cell	MBNL1
T cell	rps24
T cell	RPN1
T cell	ARHGAP30
T cell	ARHGAP9
T cell	PRKCA
T cell	eef1a
T cell	ifnar2
T cell	SPEN
T cell	ARHGAP15
T cell	RASA2
T cell	Agap2
T cell	BRIP1
T cell	PIK3R5
T cell	KMT2A
T cell	rpsa
T cell	FGD3
T cell	TRAPPC9
T cell	btbd11a
T cell	BACH2
T cell	ETS1
T cell	lcp1
T cell	Nfkb2
T cell	IPO11
T cell	DOCK11
