# Supplementary material for: Single-cell RNA-seq landscape midbrain cell responses to red spotted grouper nervous necrosis virus infection
Source: PLoS Pathog. 2021 Jun 29;17(6):e1009665. doi: 10.1371/journal.ppat.1009665 (PMC8241073; doi:10.1371/journal.ppat.1009665)
Supplement: S7 Table — (XLSX) [file ppat.1009665.s013.xlsx]

## Sheet: Sheet1
	Cluster	C	NNV
	Total	13533 (100%)	12464 (100%)
	GLU1	2686 (19.85%)	1623 (13.02%)
	GLU2	1496 (11.05%)	1382 (11.09%)
	GLU3	1032 (7.63%)	549 (4.4%)
	GLU4	668 (4.94%)	823 (6.6%)
	GLU5	497 (3.67%)	481 (3.86%)
	GLU6	497 (3.67%)	320 (2.57%)
	GLU7	299 (2.21%)	275 (2.21%)
	GLU8	96 (0.71%)	201 (1.61%)
	GLU9	38 (0.28%)	216 (1.73%)
	GLU10	108 (0.8%)	94 (0.75%)
	GLU11	90 (0.67%)	82 (0.66%)
	GLU12	48 (0.35%)	88 (0.71%)
	GLU13	59 (0.44%)	51 (0.41%)
	GLU14	35 (0.26%)	62 (0.5%)
	GLU15	45 (0.33%)	45 (0.36%)
	GABA1	1137 (8.4%)	1103 (8.85%)
	GABA2	802 (5.93%)	1305 (10.47%)
	GABA3	988 (7.3%)	946 (7.59%)
	GABA4	244 (1.8%)	237 (1.9%)
	GABA5	183 (1.35%)	174 (1.4%)
	GABA6	110 (0.81%)	126 (1.01%)
	GABA7	88 (0.65%)	84 (0.67%)
	GABA8	71 (0.52%)	98 (0.79%)
	GABA9	79 (0.58%)	85 (0.68%)
	GABA10	52 (0.38%)	97 (0.78%)
	GABA11	62 (0.46%)	55 (0.44%)
	GABA12	26 (0.19%)	21 (0.17%)
	GABA13	17 (0.13%)	25 (0.2%)
	Astro1	784 (5.79%)	500 (4.01%)
	Astro2	230 (1.7%)	140 (1.12%)
	Astro3	111 (0.82%)	72 (0.58%)
	Oligo1	363 (2.68%)	507 (4.07%)
	Oligo2	214 (1.58%)	243 (1.95%)
	Im	223 (1.65%)	285 (2.29%)
	Endo	55 (0.41%)	69 (0.55%)
