# Supplementary material for: Single-cell RNA-seq landscape midbrain cell responses to red spotted grouper nervous necrosis virus infection
Source: PLoS Pathog. 2021 Jun 29;17(6):e1009665. doi: 10.1371/journal.ppat.1009665 (PMC8241073; doi:10.1371/journal.ppat.1009665)
Supplement: S8 Table — (XLSX) [file ppat.1009665.s014.xlsx]

## Sheet: Sheet1
mmu_Symbol	Query_id	Subject_id	%_identity	alignment_length	mismatches	gap_openings	q._start	q._end	s._start	s._end	e-value	bit_score
Syt1	Eco_gene_10000491	ENSMUSG00000035864	61.772	429	139	4	2	415	2	420	1.43e-164	468
Snap25	Eco_gene_10010716	ENSMUSG00000027273	93.038	158	9	1	1	156	49	206	5.52e-105	298
Gad1	Eco_gene_10020892	ENSMUSG00000070880	85.348	546	73	1	17	555	48	593	0	994
Gad2	Eco_gene_10005229	ENSMUSG00000026787	78.91	569	106	6	9	572	26	585	0	934
Disc1	Eco_gene_10020977	ENSMUSG00000043051	66.415	630	205	6	210	821	222	837	2.14e-82	282
Sox10	Eco_gene_10003515	ENSMUSG00000033006	61.462	506	148	17	4	504	3	466	8.55e-174	497
Ephx2	Eco_gene_10021304	ENSMUSG00000022040	41.533	561	284	11	1	532	1	546	1.18e-143	425
Cyp26b1	Eco_gene_10012532	ENSMUSG00000063415	77.583	513	113	2	1	512	1	512	0	826
Spi1	Eco_gene_10005704	ENSMUSG00000002111	61.363	251	91	7	15	258	23	269	4.87e-88	262
Vav1	Eco_gene_10019599	ENSMUSG00000034116	67.021	846	261	7	2	839	10	845	0	1141
Pdgfra	Eco_gene_10018475	ENSMUSG00000029231	62.254	1065	383	8	420	1468	28	1089	0	1300
Gatm	Eco_gene_10003937	ENSMUSG00000027199	75.5	400	95	1	1	397	23	422	0	660
Loxl3	Eco_gene_10012810	ENSMUSG00000000693	69.904	731	212	6	1	726	26	753	0	1089
Cd53	Eco_gene_10011307	ENSMUSG00000040747	41.304	230	117	4	1	229	1	213	1.19e-50	164
Mpz	Eco_gene_10006022	ENSMUSG00000056569	58.333	132	53	1	7	136	29	160	1.98e-53	170
Plpp4	Eco_gene_10001149	ENSMUSG00000070366	77.821	257	51	2	2	257	20	271	3.3e-147	412
Inpp5d	Eco_gene_10008432	ENSMUSG00000026288	54.576	1180	404	23	1	1055	1	1173	0	1134
Prdm16	Eco_gene_10003130	ENSMUSG00000039410	58.535	1283	388	38	1	1248	1	1174	0	1297
Robo1	Eco_gene_10013708	ENSMUSG00000022883	70.684	1593	362	25	1	1560	90	1610	0	2048
Slco1c1	Eco_gene_10008268	ENSMUSG00000030235	56.394	649	273	5	21	661	33	679	0	774
Gpr37l1	Eco_gene_10015143	ENSMUSG00000026424	48.578	457	183	11	71	501	32	462	1.39e-123	371
