# Supplementary material for: Single-cell RNA-seq landscape midbrain cell responses to red spotted grouper nervous necrosis virus infection
Source: PLoS Pathog. 2021 Jun 29;17(6):e1009665. doi: 10.1371/journal.ppat.1009665 (PMC8241073; doi:10.1371/journal.ppat.1009665)
Supplement: S1 Data — (XLSX) [file ppat.1009665.s016.xlsx]

## Sheet: Sheet1
Figure 1A
	Relative expression of CP
							mean	std deviation
	olfactory bulb	0.102456	0.0443657	0.0393215	0.0417543	0.104124	0.0664044	0.030164
	pituitary	0.0693464	0.0429867	0.0257545	0.0956542	0.0555442	0.0578572	0.0237389
	hypothalamus	0.125388	0.119766	0.254164	0.154655	0.154542	0.161703	0.0484305
	forebrain	0.223786	0.199564	0.159163	0.159645	0.159345	0.180301	0.0267382
	midbrain	1.28567	1.40745	1.19314	1.21365	0.993003	1.21858	0.135448
	cerebellum	0.142576	0.0913245	0.0751654	0.125653	0.0755536	0.102055	0.0273473
	spinal cord	0.0444563	0.0526543	0.0793654	0.0483452	0.079653	0.0608948	0.0154185
Figure 1B
	Relative expression of RdRp
							mean	std deviation
	olfactory bulb	0.109335	0.0657534	0.0758896	0.0736475	0.0545554	0.0758361	0.0183384
	pituitary	0.087664	0.0627534	0.0543342	0.0878794	0.0866545	0.0758571	0.0143907
	hypothalamus	0.142778	0.165086	0.176432	0.201458	0.231476	0.183446	0.0305662
	forebrain	0.204347	0.165045	0.143952	0.186567	0.154965	0.170975	0.0218106
	midbrain	1.32477	1.23436	1.21134	1.23233	1.00329	1.20122	0.106408
	cerebellum	0.0927734	0.132558	0.114632	0.0435653	0.0655946	0.0898247	0.0321785
	spinal cord	0.0342642	0.065667	0.0452352	0.0735675	0.0568754	0.0551219	0.0140521
Figure 5G
The gene expression levels of interferon and inflammation-related genes in macrophages in control and RGNNV infection fish
		C										NNV
										mean	std deviation									mean	std deviation
	TNFα	0.817171	1.37597	0.930696	1.06429	1.17646	1.09291	1.06625	1.085	1.07609	0.164222	49.6623	44.7206	24.7895	37.3586	36.2635	35.5589	40.7653	36.7526	38.2339	7.30797
	TLR18	1.1907	0.966342	0.784255	1.01245	1.10817	0.932386	0.995719	1.11322	1.01291	0.12648	8.56885	15.354	5.01148	9.29453	8.61174	11.3681	8.46383	9.84272	9.5644	2.94623
	LITAF	0.991674	1.00299	0.974568	0.804713	1.26318	1.02743	1.01076	1.01076	1.01076	0.124318	12.5816	23.7025	11.222	16.4847	18.4327	14.4847	18.199	17.1212	16.5285	3.89415
	NFκB	0.996204	1.33565	0.999104	0.974652	0.914542	1.13403	0.982364	0.834864	1.02143	0.15236	14.6193	18.0234	12.5142	16.0041	18.8596	14.0041	17.7184	14.5406	15.7855	2.23692
	IL1R	1.01298	1.54372	1.06529	1.19912	0.907932	1.20581	1.03915	1.02664	1.12508	0.195533	10.1418	13.3016	12.9148	13.8317	18.9686	11.8317	14.766	11.8571	13.4517	2.63876
	CD97	1.1687	0.873018	1.29157	0.994567	0.819515	1.04217	1.21159	0.829091	1.02878	0.181791	9.79354	11.7824	10.0233	10.9145	12.0589	8.91454	11.4788	9.74326	10.5887	1.13101
Figure 8C
The gene expression levels of interferon and inflammation-related genes in in GLU1 and GLU3 cells in control and RGNNV infection fish
		C										NNV
										mean	std deviation									mean	std deviation
	slc6a6	1.05746	1.22927	1.54213	1.20308	1.02601	1.01159	1.21302	1.18677	1.18367	0.169966	7.64314	3.98043	5.24528	3.97668	5.05274	4.37966	6.11299	4.84156	5.15406	1.23025
	ptprf	0.905842	1.14198	1.00246	0.980246	0.859453	0.877996	1.16371	1.18871	1.01505	0.133449	5.90074	5.48106	5.24279	5.50275	4.06438	6.53834	4.28834	5.94549	5.37049	0.836545
	arhgap6	0.918461	0.881935	1.1042	0.951017	0.97147	0.965417	1.06542	0.877917	0.966979	0.0813422	5.0392	9.39049	6.75382	8.258	3.49243	7.78679	5.62012	7.07726	6.67726	1.89741
	vipr2	0.916702	1.06548	1.3436	1.14064	1.25308	1.0439	1.22961	1.00211	1.12439	0.143419	1.79525	1.73683	1.75721	1.54211	1.83564	1.93341	1.66674	1.95246	1.77746	0.135411
	hsp90	1.08145	1.08849	0.968749	1.05489	1.09078	0.95687	1.14258	0.955084	1.04236	0.0722555	5.87254	3.14729	6.65124	11.495	5.77273	6.78776	5.62109	5.97823	6.41573	2.33626
	kdm6b	1.11449	1.19131	1.02441	1.14229	1.24999	1.0445	1.23021	0.842714	1.10499	0.133406	4.98167	4.69134	4.42358	4.67615	4.19419	5.79338	4.02672	4.841	4.7035	0.545215
	cbx7	1.08337	1.294	1.08215	1.19391	1.30539	1.05176	1.27176	0.984264	1.15833	0.123777	4.54125	2.66551	3.65873	4.36823	3.59435	4.26561	2.79895	4.65609	3.81859	0.771889
